# Supplementary material for: Insight into Role of Selection in the Evolution of Polyglutamine Tracts in Humans
Source: PLoS One. 2012 Jul 25;7(7):e41167. doi: 10.1371/journal.pone.0041167 (PMC3405088; doi:10.1371/journal.pone.0041167)
Supplement: Information S2 — A total 618 ployQ tracts of four or more glutamines in huamn proteins. (XLS) [file pone.0041167.s002.xls]

## Sheet: A total 618 ploy-Q tracts
Gene	Protein	LENGTH	START	END	REPEAT
ENSG00000001167	ENSP00000345702	347	23	27	5
ENSG00000005339	ENSP00000262367	2442	1967	1970	4
ENSG00000005339	ENSP00000262367	2442	2245	2248	4
ENSG00000005339	ENSP00000262367	2442	2297	2300	4
ENSG00000005339	ENSP00000262367	2442	2081	2085	5
ENSG00000005339	ENSP00000262367	2442	2199	2216	18
ENSG00000006377	ENSP00000428480	293	26	44	19
ENSG00000013619	ENSP00000414517	998	572	581	10
ENSG00000013619	ENSP00000414517	998	467	477	11
ENSG00000016082	ENSP00000428039	349	247	250	4
ENSG00000018408	ENSP00000419465	400	228	233	6
ENSG00000025156	ENSP00000357440	536	170	173	4
ENSG00000036828	ENSP00000420194	1088	953	956	4
ENSG00000037474	ENSP00000264670	767	11	14	4
ENSG00000038382	ENSP00000339299	3097	715	718	4
ENSG00000048052	ENSP00000262069	1069	54	58	5
ENSG00000049618	ENSP00000356116	2289	114	131	18
ENSG00000049769	ENSP00000055335	799	301	304	4
ENSG00000052850	ENSP00000332744	411	108	111	4
ENSG00000054654	ENSP00000350719	6907	4383	4386	4
ENSG00000054654	ENSP00000350719	6907	2643	2647	5
ENSG00000055609	ENSP00000347325	4968	1719	1722	4
ENSG00000055609	ENSP00000347325	4968	3066	3069	4
ENSG00000055609	ENSP00000347325	4968	3269	3272	4
ENSG00000055609	ENSP00000347325	4968	2393	2397	5
ENSG00000055609	ENSP00000347325	4968	1780	1787	8
ENSG00000055917	ENSP00000354370	1066	280	283	4
ENSG00000055917	ENSP00000354370	1066	508	513	6
ENSG00000056097	ENSP00000265069	1074	281	287	7
ENSG00000058453	ENSP00000364691	2017	1948	1951	4
ENSG00000060237	ENSP00000313059	2382	740	743	4
ENSG00000063322	ENSP00000314343	221	69	73	5
ENSG00000064393	ENSP00000263551	1198	1033	1036	4
ENSG00000065970	ENSP00000162391	574	291	294	4
ENSG00000065970	ENSP00000162391	574	318	321	4
ENSG00000065970	ENSP00000162391	574	299	306	8
ENSG00000066427	ENSP00000387442	376	308	317	10
ENSG00000067248	ENSP00000251636	1369	501	508	8
ENSG00000067798	ENSP00000381007	2363	618	621	4
ENSG00000068305	ENSP00000284368	507	420	430	11
ENSG00000068400	ENSP00000365624	841	371	374	4
ENSG00000068400	ENSP00000365624	841	537	541	5
ENSG00000069667	ENSP00000261523	556	199	202	4
ENSG00000069869	ENSP00000424827	1319	604	607	4
ENSG00000070444	ENSP00000384177	582	18	21	4
ENSG00000070444	ENSP00000384177	582	399	402	4
ENSG00000070610	ENSP00000367343	927	891	894	4
ENSG00000072786	ENSP00000176763	968	857	860	4
ENSG00000072840	ENSP00000264956	992	877	880	4
ENSG00000073282	ENSP00000264731	680	437	442	6
ENSG00000074855	ENSP00000159087	1232	898	901	4
ENSG00000075702	ENSP00000384792	1523	763	766	4
ENSG00000076382	ENSP00000323300	1193	786	789	4
ENSG00000078674	ENSP00000327077	2024	740	743	4
ENSG00000078900	ENSP00000367545	636	391	394	4
ENSG00000079308	ENSP00000171887	1735	651	659	9
ENSG00000080503	ENSP00000371638	1590	249	253	5
ENSG00000080503	ENSP00000371638	1590	216	238	23
ENSG00000081913	ENSP00000262719	1717	1684	1689	6
ENSG00000083168	ENSP00000380136	2004	1647	1650	4
ENSG00000084092	ENSP00000264230	698	95	98	4
ENSG00000085224	ENSP00000378969	2492	2420	2425	6
ENSG00000085872	ENSP00000198939	916	330	341	12
ENSG00000088808	ENSP00000202556	1090	138	141	4
ENSG00000090061	ENSP00000395705	600	312	315	4
ENSG00000090863	ENSP00000205061	1203	73	84	12
ENSG00000090905	ENSP00000379144	1962	105	108	4
ENSG00000090905	ENSP00000379144	1962	118	121	4
ENSG00000090905	ENSP00000379144	1962	96	103	8
ENSG00000090989	ENSP00000370695	894	331	334	4
ENSG00000091009	ENSP00000265271	1060	690	693	4
ENSG00000091490	ENSP00000382767	1132	13	17	5
ENSG00000091656	ENSP00000430497	3616	1815	1818	4
ENSG00000091656	ENSP00000430497	3616	1823	1829	7
ENSG00000092208	ENSP00000308533	280	103	106	4
ENSG00000096171	ENSP00000211402	1264	254	257	4
ENSG00000099917	ENSP00000263205	788	364	367	4
ENSG00000099917	ENSP00000263205	788	170	174	5
ENSG00000099917	ENSP00000263205	788	205	209	5
ENSG00000099917	ENSP00000263205	788	232	237	6
ENSG00000099917	ENSP00000263205	788	161	168	8
ENSG00000099917	ENSP00000263205	788	211	218	8
ENSG00000099917	ENSP00000263205	788	178	188	11
ENSG00000099917	ENSP00000263205	788	247	262	16
ENSG00000099995	ENSP00000215793	793	118	122	5
ENSG00000100084	ENSP00000263208	1017	408	412	5
ENSG00000100207	ENSP00000352463	1960	319	322	4
ENSG00000100207	ENSP00000352463	1960	313	317	5
ENSG00000100207	ENSP00000352463	1960	1770	1774	5
ENSG00000100207	ENSP00000352463	1960	174	179	6
ENSG00000100216	ENSP00000216034	142	110	113	4
ENSG00000100354	ENSP00000401946	1847	835	838	4
ENSG00000100354	ENSP00000401946	1847	1301	1307	7
ENSG00000100354	ENSP00000401946	1847	1335	1342	8
ENSG00000100379	ENSP00000385096	321	220	223	4
ENSG00000100393	ENSP00000263253	2414	2066	2069	4
ENSG00000100393	ENSP00000263253	2414	2222	2225	4
ENSG00000100393	ENSP00000263253	2414	2190	2195	6
ENSG00000100578	ENSP00000346359	1644	315	318	4
ENSG00000100722	ENSP00000251038	736	235	238	4
ENSG00000101040	ENSP00000420095	1235	870	873	4
ENSG00000101040	ENSP00000420095	1235	861	868	8
ENSG00000101115	ENSP00000217086	1053	222	225	4
ENSG00000101639	ENSP00000427550	2537	1017	1020	4
ENSG00000102710	ENSP00000417510	811	715	720	6
ENSG00000102804	ENSP00000317053	1073	396	399	4
ENSG00000102804	ENSP00000317053	1073	497	509	13
ENSG00000102908	ENSP00000396538	1549	757	761	5
ENSG00000102908	ENSP00000396538	1549	897	906	10
ENSG00000102908	ENSP00000396538	1549	1268	1284	17
ENSG00000103449	ENSP00000251020	1324	237	240	4
ENSG00000103460	ENSP00000385705	589	460	463	4
ENSG00000103460	ENSP00000385705	589	491	495	5
ENSG00000103460	ENSP00000385705	589	446	455	10
ENSG00000104067	ENSP00000281537	1748	791	794	4
ENSG00000104320	ENSP00000265433	754	448	451	4
ENSG00000104805	ENSP00000385211	461	401	407	7
ENSG00000105357	ENSP00000406273	2036	868	871	4
ENSG00000105392	ENSP00000221996	299	103	106	4
ENSG00000105663	ENSP00000222270	2715	808	812	5
ENSG00000106153	ENSP00000378812	151	109	112	4
ENSG00000106415	ENSP00000223145	547	525	528	4
ENSG00000106511	ENSP00000262041	304	81	84	4
ENSG00000106536	ENSP00000384004	691	187	196	10
ENSG00000106546	ENSP00000242057	848	600	603	4
ENSG00000106546	ENSP00000242057	848	621	624	4
ENSG00000107864	ENSP00000265997	698	17	20	4
ENSG00000107864	ENSP00000265997	698	22	25	4
ENSG00000108175	ENSP00000334474	1067	219	222	4
ENSG00000108256	ENSP00000225388	695	24	29	6
ENSG00000108510	ENSP00000380888	2174	448	451	4
ENSG00000108557	ENSP00000379122	1993	278	291	14
ENSG00000108590	ENSP00000225728	131	122	125	4
ENSG00000108771	ENSP00000251642	678	388	391	4
ENSG00000108840	ENSP00000225983	1123	86	89	4
ENSG00000108854	ENSP00000262435	748	347	351	5
ENSG00000109083	ENSP00000318136	158	115	118	4
ENSG00000109205	ENSP00000379401	279	62	66	5
ENSG00000109606	ENSP00000336741	795	395	398	4
ENSG00000109670	ENSP00000377528	707	41	44	4
ENSG00000110237	ENSP00000263674	2063	201	204	4
ENSG00000110693	ENSP00000324948	828	240	243	4
ENSG00000110693	ENSP00000324948	828	514	518	5
ENSG00000111052	ENSP00000261203	233	210	213	4
ENSG00000111052	ENSP00000261203	233	217	226	10
ENSG00000111490	ENSP00000229088	924	651	654	4
ENSG00000111676	ENSP00000379915	1190	484	502	19
ENSG00000111752	ENSP00000399194	1099	476	480	5
ENSG00000111752	ENSP00000399194	1099	520	534	15
ENSG00000111817	ENSP00000352567	958	798	803	6
ENSG00000111860	ENSP00000357477	805	324	327	4
ENSG00000112561	ENSP00000343948	562	121	130	10
ENSG00000112592	ENSP00000230354	339	58	95	38
ENSG00000112742	ENSP00000358813	857	492	495	4
ENSG00000112877	ENSP00000264935	647	491	494	4
ENSG00000113595	ENSP00000231524	574	370	373	4
ENSG00000113722	ENSP00000231656	265	217	221	5
ENSG00000114019	ENSP00000424765	837	315	319	5
ENSG00000114861	ENSP00000420736	679	133	136	4
ENSG00000114861	ENSP00000420736	679	141	144	4
ENSG00000114861	ENSP00000420736	679	73	79	7
ENSG00000115507	ENSP00000282549	354	95	98	4
ENSG00000115977	ENSP00000386456	961	491	494	4
ENSG00000115977	ENSP00000386456	961	471	477	7
ENSG00000115977	ENSP00000386456	961	533	546	14
ENSG00000116032	ENSP00000234389	1043	907	912	6
ENSG00000116138	ENSP00000365007	782	104	107	4
ENSG00000116560	ENSP00000349748	707	95	98	4
ENSG00000116560	ENSP00000349748	707	67	71	5
ENSG00000116698	ENSP00000425133	1178	720	723	4
ENSG00000117069	ENSP00000417583	336	38	49	12
ENSG00000117523	ENSP00000375928	2898	2372	2375	4
ENSG00000117523	ENSP00000375928	2898	690	695	6
ENSG00000117707	ENSP00000400694	737	215	219	5
ENSG00000117877	ENSP00000394875	512	506	510	5
ENSG00000118495	ENSP00000353734	463	420	423	4
ENSG00000119596	ENSP00000324463	2146	444	447	4
ENSG00000119669	ENSP00000238647	796	103	127	25
ENSG00000120616	ENSP00000263062	836	607	610	4
ENSG00000122483	ENSP00000359299	1454	793	797	5
ENSG00000122779	ENSP00000340507	1050	344	347	4
ENSG00000123594	ENSP00000369996	355	296	300	5
ENSG00000124151	ENSP00000361066	1424	976	980	5
ENSG00000124151	ENSP00000361066	1424	1248	1276	29
ENSG00000124429	ENSP00000362238	595	386	389	4
ENSG00000124496	ENSP00000362013	1200	305	308	4
ENSG00000124496	ENSP00000362013	1200	273	277	5
ENSG00000124496	ENSP00000362013	1200	339	343	5
ENSG00000124788	ENSP00000244769	815	197	208	12
ENSG00000124788	ENSP00000244769	815	212	225	14
ENSG00000124813	ENSP00000352514	589	117	139	23
ENSG00000125319	ENSP00000313500	647	143	146	4
ENSG00000125459	ENSP00000245564	570	455	458	4
ENSG00000125798	ENSP00000315955	463	347	350	4
ENSG00000125826	ENSP00000348632	510	255	258	4
ENSG00000125844	ENSP00000246043	1410	911	914	4
ENSG00000126016	ENSP00000429013	1084	392	398	7
ENSG00000126016	ENSP00000429013	1084	376	384	9
ENSG00000126746	ENSP00000380019	577	501	516	16
ENSG00000128573	ENSP00000386200	740	53	56	4
ENSG00000128573	ENSP00000386200	740	148	151	4
ENSG00000128573	ENSP00000386200	740	156	159	4
ENSG00000128573	ENSP00000386200	740	253	256	4
ENSG00000128573	ENSP00000386200	740	225	234	10
ENSG00000128573	ENSP00000386200	740	177	216	40
ENSG00000128709	ENSP00000249499	352	266	269	4
ENSG00000130723	ENSP00000349856	2229	631	637	7
ENSG00000130733	ENSP00000377144	316	69	74	6
ENSG00000131059	ENSP00000364603	254	87	90	4
ENSG00000131374	ENSP00000402935	817	509	515	7
ENSG00000131398	ENSP00000303282	757	39	42	4
ENSG00000132286	ENSP00000419704	103	4	10	7
ENSG00000132334	ENSP00000254667	700	617	620	4
ENSG00000132466	ENSP00000351416	2603	899	904	6
ENSG00000132670	ENSP00000351559	804	721	724	4
ENSG00000132964	ENSP00000370938	464	373	377	5
ENSG00000133069	ENSP00000350718	709	10	13	4
ENSG00000133069	ENSP00000350718	709	109	112	4
ENSG00000133069	ENSP00000350718	709	622	627	6
ENSG00000133612	ENSP00000380413	911	12	15	4
ENSG00000134107	ENSP00000256495	412	113	116	4
ENSG00000134186	ENSP00000359042	546	24	28	5
ENSG00000134532	ENSP00000308927	763	251	254	4
ENSG00000134551	ENSP00000256972	166	79	82	4
ENSG00000134686	ENSP00000391440	859	357	360	4
ENSG00000134852	ENSP00000370723	846	744	747	4
ENSG00000134852	ENSP00000370723	846	824	828	5
ENSG00000134852	ENSP00000370723	846	755	760	6
ENSG00000135205	ENSP00000285871	955	100	103	4
ENSG00000135365	ENSP00000257821	681	96	100	5
ENSG00000135447	ENSP00000257905	171	94	97	4
ENSG00000135457	ENSP00000257915	502	404	413	10
ENSG00000135723	ENSP00000258201	1164	996	999	4
ENSG00000135913	ENSP00000393662	979	336	339	4
ENSG00000136143	ENSP00000367923	463	46	50	5
ENSG00000136352	ENSP00000346879	401	276	279	4
ENSG00000136451	ENSP00000258963	521	337	354	18
ENSG00000136630	ENSP00000355870	488	134	137	4
ENSG00000136630	ENSP00000355870	488	125	132	8
ENSG00000136944	ENSP00000362573	402	282	285	4
ENSG00000136997	ENSP00000367207	454	48	52	5
ENSG00000137656	ENSP00000260210	619	506	509	4
ENSG00000137693	ENSP00000282441	504	302	305	4
ENSG00000137776	ENSP00000369887	1034	712	715	4
ENSG00000138031	ENSP00000260600	1144	211	214	4
ENSG00000138081	ENSP00000384823	927	21	26	6
ENSG00000138081	ENSP00000384823	927	50	56	7
ENSG00000138668	ENSP00000313199	355	264	268	5
ENSG00000138674	ENSP00000421633	1251	420	424	5
ENSG00000138722	ENSP00000378431	1228	309	313	5
ENSG00000138735	ENSP00000347046	875	13	16	4
ENSG00000138750	ENSP00000406103	508	206	209	4
ENSG00000138750	ENSP00000406103	508	93	97	5
ENSG00000138756	ENSP00000334836	1161	509	512	4
ENSG00000138756	ENSP00000334836	1161	460	486	27
ENSG00000139352	ENSP00000266744	236	51	62	12
ENSG00000139496	ENSP00000371155	599	472	475	4
ENSG00000139597	ENSP00000369473	243	17	21	5
ENSG00000139737	ENSP00000374110	568	376	379	4
ENSG00000140396	ENSP00000267974	1464	1254	1257	4
ENSG00000140521	ENSP00000399851	1239	43	55	13
ENSG00000140836	ENSP00000268489	3703	1791	1794	4
ENSG00000140836	ENSP00000268489	3703	1852	1855	4
ENSG00000140836	ENSP00000268489	3703	3392	3395	4
ENSG00000140836	ENSP00000268489	3703	3227	3231	5
ENSG00000140836	ENSP00000268489	3703	3376	3380	5
ENSG00000140836	ENSP00000268489	3703	3384	3389	6
ENSG00000140836	ENSP00000268489	3703	3197	3204	8
ENSG00000140836	ENSP00000268489	3703	1723	1741	19
ENSG00000141026	ENSP00000268711	146	113	117	5
ENSG00000141027	ENSP00000379198	2454	58	64	7
ENSG00000141052	ENSP00000401727	986	291	294	4
ENSG00000141052	ENSP00000401727	986	304	310	7
ENSG00000141232	ENSP00000427695	345	241	245	5
ENSG00000141232	ENSP00000427695	345	257	262	6
ENSG00000141380	ENSP00000414516	421	351	354	4
ENSG00000141431	ENSP00000269197	2248	2145	2149	5
ENSG00000141503	ENSP00000347427	1332	371	374	4
ENSG00000141503	ENSP00000347427	1332	376	380	5
ENSG00000141503	ENSP00000347427	1332	491	495	5
ENSG00000141503	ENSP00000347427	1332	480	487	8
ENSG00000141837	ENSP00000353362	2506	2313	2325	13
ENSG00000141858	ENSP00000269724	435	119	122	4
ENSG00000141956	ENSP00000269844	1507	1499	1503	5
ENSG00000142655	ENSP00000349016	377	179	182	4
ENSG00000143032	ENSP00000359474	387	110	113	4
ENSG00000143365	ENSP00000376461	572	180	184	5
ENSG00000143409	ENSP00000354669	517	448	451	4
ENSG00000143409	ENSP00000354669	517	473	476	4
ENSG00000143437	ENSP00000351407	789	503	507	5
ENSG00000143493	ENSP00000355961	962	942	945	4
ENSG00000143493	ENSP00000355961	962	951	955	5
ENSG00000143502	ENSP00000399288	492	12	18	7
ENSG00000143514	ENSP00000375751	1134	144	147	4
ENSG00000143514	ENSP00000375751	1134	172	175	4
ENSG00000143603	ENSP00000271915	731	683	687	5
ENSG00000143603	ENSP00000271915	731	30	41	12
ENSG00000143603	ENSP00000271915	731	67	80	14
ENSG00000143627	ENSP00000408891	599	82	85	4
ENSG00000143842	ENSP00000356174	633	195	198	4
ENSG00000143842	ENSP00000356174	633	212	215	4
ENSG00000143970	ENSP00000381897	1436	173	176	4
ENSG00000143970	ENSP00000381897	1436	179	182	4
ENSG00000144369	ENSP00000304108	826	43	56	14
ENSG00000144642	ENSP00000373277	437	414	417	4
ENSG00000144791	ENSP00000273317	676	58	63	6
ENSG00000144893	ENSP00000417235	2145	2111	2115	5
ENSG00000144893	ENSP00000417235	2145	1887	1892	6
ENSG00000145088	ENSP00000410708	263	126	130	5
ENSG00000145916	ENSP00000320623	393	115	118	4
ENSG00000146112	ENSP00000274853	613	96	103	8
ENSG00000146457	ENSP00000351141	396	64	67	4
ENSG00000146457	ENSP00000351141	396	240	243	4
ENSG00000146830	ENSP00000275732	1035	711	714	4
ENSG00000146830	ENSP00000275732	1035	743	746	4
ENSG00000146830	ENSP00000275732	1035	972	975	4
ENSG00000146830	ENSP00000275732	1035	603	608	6
ENSG00000146834	ENSP00000308546	689	271	274	4
ENSG00000147140	ENSP00000362963	471	30	35	6
ENSG00000147234	ENSP00000276185	1810	1750	1776	27
ENSG00000147443	ENSP00000276420	412	14	17	4
ENSG00000147677	ENSP00000276682	366	284	287	4
ENSG00000148143	ENSP00000277225	2506	538	541	4
ENSG00000148337	ENSP00000377232	898	21	24	4
ENSG00000148337	ENSP00000377232	898	26	29	4
ENSG00000148337	ENSP00000377232	898	31	34	4
ENSG00000148337	ENSP00000377232	898	4	9	6
ENSG00000148337	ENSP00000377232	898	11	16	6
ENSG00000150457	ENSP00000372035	1088	60	63	4
ENSG00000151065	ENSP00000280665	617	252	261	10
ENSG00000151208	ENSP00000361467	1919	285	288	4
ENSG00000151276	ENSP00000385450	1462	402	421	20
ENSG00000151514	ENSP00000299466	1300	213	216	4
ENSG00000151623	ENSP00000421481	988	694	697	4
ENSG00000152475	ENSP00000282333	531	238	241	4
ENSG00000152518	ENSP00000282388	494	138	141	4
ENSG00000152518	ENSP00000282388	494	395	401	7
ENSG00000152784	ENSP00000339764	689	212	217	6
ENSG00000152795	ENSP00000422040	420	316	321	6
ENSG00000152822	ENSP00000282753	1194	1018	1022	5
ENSG00000153162	ENSP00000283147	513	113	118	6
ENSG00000153187	ENSP00000283179	825	169	172	4
ENSG00000153922	ENSP00000284049	1710	105	113	9
ENSG00000154174	ENSP00000284320	608	379	382	4
ENSG00000154358	ENSP00000409493	7968	4846	4849	4
ENSG00000154479	ENSP00000391504	552	287	290	4
ENSG00000154832	ENSP00000390475	660	156	161	6
ENSG00000154914	ENSP00000285199	1123	530	533	4
ENSG00000155111	ENSP00000357907	502	372	376	5
ENSG00000155816	ENSP00000384983	1865	349	355	7
ENSG00000155816	ENSP00000384983	1865	361	368	8
ENSG00000156030	ENSP00000286523	1045	248	253	6
ENSG00000156030	ENSP00000286523	1045	255	262	8
ENSG00000156304	ENSP00000392558	1147	960	966	7
ENSG00000157212	ENSP00000380376	1069	510	513	4
ENSG00000157212	ENSP00000380376	1069	533	536	4
ENSG00000157212	ENSP00000380376	1069	402	406	5
ENSG00000157212	ENSP00000380376	1069	408	413	6
ENSG00000157212	ENSP00000380376	1069	428	434	7
ENSG00000157212	ENSP00000380376	1069	525	531	7
ENSG00000157212	ENSP00000380376	1069	542	548	7
ENSG00000157212	ENSP00000380376	1069	575	581	7
ENSG00000157212	ENSP00000380376	1069	450	457	8
ENSG00000157240	ENSP00000287934	647	94	97	4
ENSG00000157653	ENSP00000405400	477	373	376	4
ENSG00000157653	ENSP00000405400	477	313	320	8
ENSG00000157654	ENSP00000363654	1103	516	521	6
ENSG00000158290	ENSP00000384109	913	153	156	4
ENSG00000158352	ENSP00000289292	1493	1123	1128	6
ENSG00000159433	ENSP00000290607	4614	603	606	4
ENSG00000159433	ENSP00000290607	4614	656	660	5
ENSG00000159450	ENSP00000357794	1943	295	298	4
ENSG00000159516	ENSP00000357737	73	4	7	4
ENSG00000159556	ENSP00000290759	359	257	260	4
ENSG00000159579	ENSP00000377942	576	59	62	4
ENSG00000160145	ENSP00000353109	2986	684	687	4
ENSG00000160679	ENSP00000357683	248	42	46	5
ENSG00000161021	ENSP00000292599	1016	642	645	4
ENSG00000161082	ENSP00000292672	485	12	15	4
ENSG00000161082	ENSP00000292672	485	390	393	4
ENSG00000162373	ENSP00000360899	421	191	194	4
ENSG00000162761	ENSP00000340226	382	257	262	6
ENSG00000163125	ENSP00000358064	1461	1054	1057	4
ENSG00000163209	ENSP00000295367	169	17	20	4
ENSG00000163216	ENSP00000353542	72	4	7	4
ENSG00000163359	ENSP00000295550	3177	26	29	4
ENSG00000163554	ENSP00000357130	2419	966	969	4
ENSG00000163635	ENSP00000381590	945	30	39	10
ENSG00000163939	ENSP00000296302	1689	1446	1449	4
ENSG00000164442	ENSP00000356623	270	40	43	4
ENSG00000164506	ENSP00000321826	1151	22	27	6
ENSG00000164746	ENSP00000410944	340	272	275	4
ENSG00000164754	ENSP00000297338	631	430	433	4
ENSG00000165084	ENSP00000427820	452	239	243	5
ENSG00000165300	ENSP00000366283	958	793	797	5
ENSG00000165417	ENSP00000298173	376	77	80	4
ENSG00000165556	ENSP00000370408	313	250	256	7
ENSG00000165588	ENSP00000343819	297	103	109	7
ENSG00000165698	ENSP00000361209	222	19	22	4
ENSG00000165915	ENSP00000354689	371	146	150	5
ENSG00000166025	ENSP00000320968	957	204	211	8
ENSG00000166348	ENSP00000345216	1684	866	869	4
ENSG00000166833	ENSP00000379396	2488	192	196	5
ENSG00000166963	ENSP00000371462	3041	3012	3015	4
ENSG00000167548	ENSP00000301067	5537	2819	2822	4
ENSG00000167548	ENSP00000301067	5537	3927	3930	4
ENSG00000167548	ENSP00000301067	5537	3901	3905	5
ENSG00000167548	ENSP00000301067	5537	3907	3911	5
ENSG00000167548	ENSP00000301067	5537	3921	3925	5
ENSG00000167548	ENSP00000301067	5537	4100	4104	5
ENSG00000167548	ENSP00000301067	5537	4217	4221	5
ENSG00000167548	ENSP00000301067	5537	2811	2816	6
ENSG00000167548	ENSP00000301067	5537	3679	3684	6
ENSG00000167548	ENSP00000301067	5537	3754	3759	6
ENSG00000167548	ENSP00000301067	5537	3949	3954	6
ENSG00000167548	ENSP00000301067	5537	3913	3919	7
ENSG00000167548	ENSP00000301067	5537	3941	3947	7
ENSG00000167548	ENSP00000301067	5537	3988	3994	7
ENSG00000167548	ENSP00000301067	5537	3856	3863	8
ENSG00000167548	ENSP00000301067	5537	3932	3939	8
ENSG00000167548	ENSP00000301067	5537	3967	3974	8
ENSG00000167548	ENSP00000301067	5537	3274	3282	9
ENSG00000167548	ENSP00000301067	5537	3956	3965	10
ENSG00000167548	ENSP00000301067	5537	3735	3745	11
ENSG00000167548	ENSP00000301067	5537	3599	3612	14
ENSG00000167604	ENSP00000252985	465	55	58	4
ENSG00000167615	ENSP00000388053	874	82	85	4
ENSG00000168264	ENSP00000355568	587	94	98	5
ENSG00000168286	ENSP00000304689	314	104	132	29
ENSG00000168528	ENSP00000362814	464	373	377	5
ENSG00000168556	ENSP00000307183	280	4	8	5
ENSG00000168769	ENSP00000425443	2023	1560	1563	4
ENSG00000168769	ENSP00000425443	2023	1566	1569	4
ENSG00000168769	ENSP00000425443	2023	763	767	5
ENSG00000169047	ENSP00000304895	1242	877	882	6
ENSG00000169083	ENSP00000363822	920	195	199	5
ENSG00000169083	ENSP00000363822	920	86	91	6
ENSG00000169083	ENSP00000363822	920	58	80	23
ENSG00000169184	ENSP00000304956	1320	298	302	5
ENSG00000169184	ENSP00000304956	1320	304	309	6
ENSG00000169184	ENSP00000304956	1320	523	550	28
ENSG00000169218	ENSP00000383846	263	245	251	7
ENSG00000169230	ENSP00000302114	219	212	217	6
ENSG00000169469	ENSP00000306461	89	17	20	4
ENSG00000169474	ENSP00000357751	89	17	20	4
ENSG00000170122	ENSP00000371940	439	363	366	4
ENSG00000170145	ENSP00000305976	926	819	822	4
ENSG00000170242	ENSP00000382382	1362	873	876	4
ENSG00000170310	ENSP00000398214	236	142	145	4
ENSG00000170325	ENSP00000351686	1160	1032	1039	8
ENSG00000170412	ENSP00000340595	486	7	10	4
ENSG00000170606	ENSP00000302961	840	534	537	4
ENSG00000170788	ENSP00000402890	184	82	85	4
ENSG00000170819	ENSP00000304987	415	383	386	4
ENSG00000170967	ENSP00000302805	396	114	117	4
ENSG00000171772	ENSP00000341282	351	269	273	5
ENSG00000171988	ENSP00000382204	2540	302	306	5
ENSG00000171988	ENSP00000382204	2540	831	835	5
ENSG00000172322	ENSP00000344563	276	86	89	4
ENSG00000172379	ENSP00000307479	717	442	445	4
ENSG00000172534	ENSP00000359001	2080	1741	1744	4
ENSG00000172765	ENSP00000327349	653	565	570	6
ENSG00000172845	ENSP00000310301	781	35	39	5
ENSG00000173040	ENSP00000342144	1308	1039	1042	4
ENSG00000173175	ENSP00000419361	1261	64	67	4
ENSG00000173889	ENSP00000420294	995	340	345	6
ENSG00000173905	ENSP00000417354	696	449	453	5
ENSG00000173954	ENSP00000402125	121	45	48	4
ENSG00000174111	ENSP00000330659	581	180	187	8
ENSG00000174197	ENSP00000219905	3114	974	981	8
ENSG00000175745	ENSP00000325819	423	40	43	4
ENSG00000176125	ENSP00000373413	142	135	138	4
ENSG00000176155	ENSP00000410735	916	117	121	5
ENSG00000176165	ENSP00000371975	489	70	73	4
ENSG00000176542	ENSP00000320794	2245	1462	1478	17
ENSG00000176769	ENSP00000357631	586	15	18	4
ENSG00000177548	ENSP00000350934	569	109	113	5
ENSG00000177606	ENSP00000360266	331	202	206	5
ENSG00000178209	ENSP00000323856	4684	2674	2677	4
ENSG00000178385	ENSP00000417003	761	169	175	7
ENSG00000178404	ENSP00000312767	621	592	595	4
ENSG00000178607	ENSP00000401445	977	470	473	4
ENSG00000178607	ENSP00000401445	977	490	495	6
ENSG00000178921	ENSP00000313490	1338	296	299	4
ENSG00000179151	ENSP00000401343	508	133	136	4
ENSG00000179271	ENSP00000323065	222	136	139	4
ENSG00000179361	ENSP00000378515	561	5	15	11
ENSG00000179846	ENSP00000426190	832	637	642	6
ENSG00000179899	ENSP00000323846	1004	381	385	5
ENSG00000179899	ENSP00000323846	1004	425	439	15
ENSG00000179912	ENSP00000385169	1042	436	445	10
ENSG00000179950	ENSP00000322016	559	91	94	4
ENSG00000180535	ENSP00000326391	189	154	158	5
ENSG00000180638	ENSP00000326671	602	508	511	4
ENSG00000181555	ENSP00000386759	2564	2137	2140	4
ENSG00000181852	ENSP00000342755	317	143	146	4
ENSG00000182255	ENSP00000328511	653	433	436	4
ENSG00000182568	ENSP00000333367	797	627	641	15
ENSG00000182621	ENSP00000338185	1216	1012	1015	4
ENSG00000183347	ENSP00000359485	633	512	515	4
ENSG00000183495	ENSP00000333602	3159	278	281	4
ENSG00000183495	ENSP00000333602	3159	2756	2784	29
ENSG00000183856	ENSP00000354451	1631	426	429	4
ENSG00000184083	ENSP00000364324	1096	33	37	5
ENSG00000184148	ENSP00000332163	79	4	7	4
ENSG00000184148	ENSP00000332163	79	9	12	4
ENSG00000184148	ENSP00000332163	79	19	22	4
ENSG00000184221	ENSP00000371785	271	102	105	4
ENSG00000184384	ENSP00000412394	1156	627	633	7
ENSG00000184384	ENSP00000412394	1156	639	665	27
ENSG00000184384	ENSP00000412394	1156	588	621	34
ENSG00000184486	ENSP00000329170	443	129	149	21
ENSG00000184634	ENSP00000333125	2180	2149	2153	5
ENSG00000184634	ENSP00000333125	2180	2084	2089	6
ENSG00000184634	ENSP00000333125	2180	2120	2126	7
ENSG00000184634	ENSP00000333125	2180	2054	2079	26
ENSG00000184634	ENSP00000333125	2180	2093	2118	26
ENSG00000184863	ENSP00000384160	1170	829	833	5
ENSG00000185013	ENSP00000389750	627	284	288	5
ENSG00000185215	ENSP00000332326	654	545	548	4
ENSG00000185551	ENSP00000329908	414	71	75	5
ENSG00000185591	ENSP00000329357	785	395	398	4
ENSG00000185684	ENSP00000396499	488	267	270	4
ENSG00000186103	ENSP00000335578	315	136	140	5
ENSG00000186212	ENSP00000334879	793	300	304	5
ENSG00000186260	ENSP00000345841	1088	320	323	4
ENSG00000186472	ENSP00000334319	5142	3210	3213	4
ENSG00000188026	ENSP00000366070	403	195	198	4
ENSG00000188483	ENSP00000361569	404	59	66	8
ENSG00000188559	ENSP00000202677	1873	757	760	4
ENSG00000188878	ENSP00000374221	1134	1014	1017	4
ENSG00000188895	ENSP00000381543	614	235	239	5
ENSG00000189079	ENSP00000335044	1835	1012	1016	5
ENSG00000189348	ENSP00000341223	459	110	113	4
ENSG00000196187	ENSP00000355800	807	770	775	6
ENSG00000196498	ENSP00000348551	2521	494	510	17
ENSG00000196588	ENSP00000379861	932	265	268	4
ENSG00000196588	ENSP00000379861	932	278	282	5
ENSG00000196782	ENSP00000421180	1138	474	477	4
ENSG00000196782	ENSP00000421180	1138	764	772	9
ENSG00000196782	ENSP00000421180	1138	633	650	18
ENSG00000196782	ENSP00000421180	1138	486	510	25
ENSG00000196805	ENSP00000357744	72	4	7	4
ENSG00000196859	ENSP00000347823	491	303	306	4
ENSG00000197386	ENSP00000347184	3142	18	38	21
ENSG00000197451	ENSP00000351108	332	236	239	4
ENSG00000197694	ENSP00000361824	2477	679	682	4
ENSG00000197705	ENSP00000352314	628	94	97	4
ENSG00000198218	ENSP00000350094	776	435	440	6
ENSG00000198646	ENSP00000363929	2063	295	298	4
ENSG00000198646	ENSP00000363929	2063	1011	1014	4
ENSG00000198646	ENSP00000363929	2063	1024	1032	9
ENSG00000198646	ENSP00000363929	2063	261	285	25
ENSG00000198729	ENSP00000355260	165	60	64	5
ENSG00000198837	ENSP00000354597	1496	895	910	16
ENSG00000198839	ENSP00000354501	450	161	164	4
ENSG00000198929	ENSP00000355133	506	301	306	6
ENSG00000204120	ENSP00000386765	1321	922	925	4
ENSG00000204120	ENSP00000386765	1321	1227	1230	4
ENSG00000204120	ENSP00000386765	1321	673	677	5
ENSG00000204120	ENSP00000386765	1321	1233	1238	6
ENSG00000204120	ENSP00000386765	1321	1038	1044	7
ENSG00000204120	ENSP00000386765	1321	932	939	8
ENSG00000204120	ENSP00000386765	1321	998	1006	9
ENSG00000204394	ENSP00000364815	1264	254	257	4
ENSG00000204406	ENSP00000384672	1727	1213	1217	5
ENSG00000204442	ENSP00000365080	458	73	76	4
ENSG00000204442	ENSP00000365080	458	90	95	6
ENSG00000204442	ENSP00000365080	458	78	86	9
ENSG00000204469	ENSP00000365175	2157	658	661	4
ENSG00000204498	ENSP00000365318	381	214	217	4
ENSG00000204574	ENSP00000313603	845	64	73	10
ENSG00000205108	ENSP00000417711	1335	746	749	4
ENSG00000206427	ENSP00000372947	2157	658	661	4
ENSG00000206440	ENSP00000383142	381	214	217	4
ENSG00000206485	ENSP00000373067	613	96	103	8
ENSG00000206490	ENSP00000373082	845	64	73	10
ENSG00000213199	ENSP00000297512	549	268	271	4
ENSG00000214265	ENSP00000384250	81	56	59	4
ENSG00000214694	ENSP00000387020	870	522	525	4
ENSG00000219607	ENSP00000393832	358	100	105	6
ENSG00000224264	ENSP00000401121	1264	254	257	4
ENSG00000225060	ENSP00000405234	613	96	103	8
ENSG00000225164	ENSP00000387910	2157	658	661	4
ENSG00000225748	ENSP00000387477	2157	658	661	4
ENSG00000225989	ENSP00000411327	845	64	73	10
ENSG00000226589	ENSP00000403359	1264	254	257	4
ENSG00000226618	ENSP00000404619	2157	658	661	4
ENSG00000227565	ENSP00000411611	381	214	217	4
ENSG00000227686	ENSP00000410123	366	254	257	4
ENSG00000229474	ENSP00000416673	543	163	166	4
ENSG00000229490	ENSP00000406461	120	65	68	4
ENSG00000229998	ENSP00000404066	613	96	103	8
ENSG00000230341	ENSP00000416648	613	96	103	8
ENSG00000231116	ENSP00000415316	1264	254	257	4
ENSG00000231129	ENSP00000414373	845	64	73	10
ENSG00000231247	ENSP00000399786	613	96	103	8
ENSG00000231370	ENSP00000415182	2157	658	661	4
ENSG00000231825	ENSP00000413977	2157	658	661	4
ENSG00000231887	ENSP00000412436	166	79	82	4
ENSG00000232067	ENSP00000398718	556	476	479	4
ENSG00000232169	ENSP00000389065	845	64	73	10
ENSG00000234000	ENSP00000412456	613	96	103	8
ENSG00000234224	ENSP00000395244	380	189	200	12
ENSG00000234530	ENSP00000394486	381	214	217	4
ENSG00000235125	ENSP00000396656	381	214	217	4
ENSG00000236149	ENSP00000413319	845	64	73	10
ENSG00000236196	ENSP00000408426	381	214	217	4
ENSG00000236342	ENSP00000412553	845	64	73	10
ENSG00000236346	ENSP00000395544	381	214	217	4
ENSG00000236438	ENSP00000396627	383	71	84	14
ENSG00000238105	ENSP00000396086	141	27	30	4
ENSG00000239779	ENSP00000377542	303	119	122	4
ENSG00000241794	ENSP00000376423	72	4	7	4
ENSG00000241978	ENSP00000429249	1103	516	521	6
ENSG00000244094	ENSP00000418193	72	4	7	4
ENSG00000248098	ENSP00000416000	448	19	22	4
ENSG00000250741	ENSP00000412639	531	207	211	5
