# Supplementary material for: Insight into Role of Selection in the Evolution of Polyglutamine Tracts in Humans
Source: PLoS One. 2012 Jul 25;7(7):e41167. doi: 10.1371/journal.pone.0041167 (PMC3405088; doi:10.1371/journal.pone.0041167)
Supplement: Information S3 — dN and dS rates for all regions flanking ployQ tracts and for all proteins containing them. (XLS) [file pone.0041167.s003.xls]

## Sheet: Sheet1
	Gene	protein	dN	dS	dN/dS				Gene	protein	repeat size	dN	dS	dN/dS
orth1_nuc.paml	ENSG00000001167	ENSP00000345702	0.0007	0.34995	0.002		orth167_flk1.4.paml	H00260210	ENSG00000137656	ENSP00000260210	4	0	0.6332	0
orth2_nuc.paml	ENSG00000005339	ENSP00000262367	0.02095	0.3858	0.054		orth94_flk1.4.paml	H00261203	ENSG00000111052	ENSP00000261203	4	0	0.793	0
orth3_nuc.paml	ENSG00000006377	ENSP00000428480	0.011	0.3237	0.033		orth2_flk5.4.paml	H00262367	ENSG00000005339	ENSP00000262367	4	0	0.29475	0
orth4_nuc.paml	ENSG00000016082	ENSP00000428039	0.00065	0.34945	0.001		orth184_flk2.4.paml	H00268489	ENSG00000140836	ENSP00000268489	4	0	0.7687	0
orth5_nuc.paml	ENSG00000018408	ENSP00000419465	0.0391	0.48405	0.08		orth69_flk1.4.paml	H00281537	ENSG00000104067	ENSP00000281537	4	0	0.27505	0
orth6_nuc.paml	ENSG00000025156	ENSP00000357440	0.0237	0.3586	0.066		orth257_flk1.4.paml	H00292672	ENSG00000161082	ENSP00000292672	4	0	0.6981	0
orth7_nuc.paml	ENSG00000036828	ENSP00000420194	0.03065	0.8713	0.035		orth271_flk1.4.paml	H00298173	ENSG00000165417	ENSP00000298173	4	0	0.21635	0
orth8_nuc.paml	ENSG00000037474	ENSP00000264670	0.077	0.76495	0.1		orth331_flk1.4.paml	H00322016	ENSG00000179950	ENSP00000322016	4	0	0.2062	0
orth9_nuc.paml	ENSG00000038382	ENSP00000339299	0.01885	0.54875	0.034		orth93_flk1.4.paml	H00324948	ENSG00000110693	ENSP00000324948	4	0	0.18945	0
orth10_nuc.paml	ENSG00000049618	ENSP00000356116	0.0312	0.47585	0.065		orth314_flk1.4.paml	H00325819	ENSG00000175745	ENSP00000325819	4	0	0.08005	0
orth11_nuc.paml	ENSG00000049769	ENSP00000055335	0.13055	0.422	0.309		orth336_flk1.4.paml	H00328511	ENSG00000182255	ENSP00000328511	4	0	0.34955	0
orth12_nuc.paml	ENSG00000052850	ENSP00000332744	0.0348	0.6478	0.053		orth90_flk1.4.paml	H00336741	ENSG00000109606	ENSP00000336741	4	0	0.33825	0
orth13_nuc.paml	ENSG00000054654	ENSP00000350719	0.1652	0.5163	0.319		orth190_flk1.4.paml	H00347427	ENSG00000141503	ENSP00000347427	4	0	2.0786	0
orth14_nuc.paml	ENSG00000055609	ENSP00000347325	0.06785	0.51035	0.132		orth213_flk1.4.paml	H00351141	ENSG00000146457	ENSP00000351141	4	0	0.4342	0
orth15_nuc.paml	ENSG00000055917	ENSP00000354370	0.0185	0.23865	0.077		orth266_flk1.4.paml	H00356623	ENSG00000164442	ENSP00000356623	4	0	0.38185	0
orth16_nuc.paml	ENSG00000056097	ENSP00000265069	0.02035	0.2964	0.068		orth6_flk1.4.paml	H00357440	ENSG00000025156	ENSP00000357440	4	0	0.25805	0
orth17_nuc.paml	ENSG00000058453	ENSP00000364691	0.08575	0.99415	0.086		orth165_flk1.4.paml	H00362573	ENSG00000136944	ENSP00000362573	4	0	0.44995	0
orth18_nuc.paml	ENSG00000060237	ENSP00000313059	0.0738	0.36975	0.199		orth278_flk1.4.paml	H00371462	ENSG00000166963	ENSP00000371462	4	0	0.88415	0
orth19_nuc.paml	ENSG00000063322	ENSP00000314343	0.0323	0.75355	0.042		orth135_flk2.4.paml	H00386200	ENSG00000128573	ENSP00000386200	4	0	0.43145	0
orth20_nuc.paml	ENSG00000064393	ENSP00000263551	0.0159	0.4445	0.035		orth135_flk3.4.paml	H00386200	ENSG00000128573	ENSP00000386200	4	0	0.0347	0
orth21_nuc.paml	ENSG00000065970	ENSP00000162391	0.0417	0.4557	0.091		orth187_flk1.4.paml	H00401727	ENSG00000141052	ENSP00000401727	4	0	0.39255	0
orth22_nuc.paml	ENSG00000066427	ENSP00000387442	0.12445	0.48825	0.254		orth107_flk2.4.paml	H00420736	ENSG00000114861	ENSP00000420736	4	0	0.2054	0
orth23_nuc.paml	ENSG00000067248	ENSP00000251636	0.05525	0.66395	0.083		orth54_flk4.5.paml	H00263205	ENSG00000099917	ENSP00000263205	5	0	0.0383	0
orth24_nuc.paml	ENSG00000067798	ENSP00000381007	0.0352	0.56415	0.062		orth172_flk1.5.paml	H00313199	ENSG00000138668	ENSP00000313199	5	0	0.17935	0
orth25_nuc.paml	ENSG00000068400	ENSP00000365624	0.0328	0.5027	0.065		orth347_flk5.5.paml	H00333125	ENSG00000184634	ENSP00000333125	5	0	0.0408	0
orth26_nuc.paml	ENSG00000069667	ENSP00000261523	0.0146	0.74945	0.019		orth190_flk2.5.paml	H00347427	ENSG00000141503	ENSP00000347427	5	0	0.3267	0
orth27_nuc.paml	ENSG00000069869	ENSP00000424827	0.16145	0.6988	0.231		orth115_flk1.5.paml	H00400694	ENSG00000117707	ENSP00000400694	5	0	0.0816	0
orth28_nuc.paml	ENSG00000070444	ENSP00000384177	0.02925	0.3205	0.091		orth267_flk1.6.paml	H00321826	ENSG00000164506	ENSP00000321826	6	0	0.33805	0
orth29_nuc.paml	ENSG00000070610	ENSP00000367343	0.06655	0.38915	0.171		orth306_flk1.6.paml	H00327349	ENSG00000172765	ENSP00000327349	6	0	0.3698	0
orth30_nuc.paml	ENSG00000072786	ENSP00000176763	0.0695	1.18395	0.058		orth147_flk3.6.paml	H00350718	ENSG00000133069	ENSP00000350718	6	0	1.04075	0
orth31_nuc.paml	ENSG00000072840	ENSP00000264956	0.19655	0.71275	0.275		orth237_flk1.6.paml	H00390475	ENSG00000154832	ENSP00000390475	6	0	0.3186	0
orth32_nuc.paml	ENSG00000073282	ENSP00000264731	0.01055	0.40255	0.026		orth347_flk4.7.paml	H00333125	ENSG00000184634	ENSP00000333125	7	0	0.1559	0
orth33_nuc.paml	ENSG00000074855	ENSP00000159087	0.04155	2.0057	0.02		orth137_flk1.7.paml	H00349856	ENSG00000130723	ENSP00000349856	7	0	0.72405	0
orth34_nuc.paml	ENSG00000075702	ENSP00000384792	0.11735	0.5814	0.201		orth171_flk2.7.paml	H00384823	ENSG00000138081	ENSP00000384823	7	0	0.2115	0
orth35_nuc.paml	ENSG00000076382	ENSP00000323300	0.21145	0.40005	0.528		orth54_flk5.8.paml	H00263205	ENSG00000099917	ENSP00000263205	8	0	0.4072	0
orth36_nuc.paml	ENSG00000078674	ENSP00000327077	0.05525	0.44645	0.123		orth356_flk1.8.paml	H00361569	ENSG00000188483	ENSP00000361569	8	0	0.27735	0
orth37_nuc.paml	ENSG00000078900	ENSP00000367545	0.0494	1.7797	0.027		orth100_flk1.10.paml	H00343948	ENSG00000112561	ENSP00000343948	10	0	0.68495	0
orth38_nuc.paml	ENSG00000079308	ENSP00000171887	0.04435	0.96815	0.045		orth135_flk5.10.paml	H00386200	ENSG00000128573	ENSP00000386200	10	0	0.3328	0
orth39_nuc.paml	ENSG00000080503	ENSP00000371638	0.01375	0.5392	0.025		orth163_flk1.18.paml	H00258963	ENSG00000136451	ENSP00000258963	18	0	0.34295	0
orth40_nuc.paml	ENSG00000081913	ENSP00000262719	0.0585	0.56175	0.104		orth3_flk1.19.paml	H00428480	ENSG00000006377	ENSP00000428480	19	0	0.1365	0
orth41_nuc.paml	ENSG00000083168	ENSP00000380136	0.05595	0.47605	0.117		orth346_flk1.21.paml	H00329170	ENSG00000184486	ENSP00000329170	21	0	0.45395	0
orth42_nuc.paml	ENSG00000084092	ENSP00000264230	0.16105	0.49145	0.327		orth135_flk4.40.paml	H00386200	ENSG00000128573	ENSP00000386200	40	0	0.0495	0
orth43_nuc.paml	ENSG00000085224	ENSP00000378969	0.07895	0.5088	0.155		orth9_flk1.4.paml	H00339299	ENSG00000038382	ENSP00000339299	4	0.003	0.91455	0.0032803
orth44_nuc.paml	ENSG00000085872	ENSP00000198939	0.02695	1.21575	0.022		orth350_flk1.5.paml	H00329908	ENSG00000185551	ENSP00000329908	5	0.003	0.7973	0.0037627
orth45_nuc.paml	ENSG00000088808	ENSP00000202556	0.04615	0.58715	0.078		orth335_flk1.4.paml	H00342755	ENSG00000181852	ENSP00000342755	4	0.004	0.80615	0.00496186
orth46_nuc.paml	ENSG00000090061	ENSP00000395705	0.022	0.424	0.051		orth121_flk1.4.paml	H00340507	ENSG00000122779	ENSP00000340507	4	0.006	1.1184	0.00536481
orth47_nuc.paml	ENSG00000090863	ENSP00000205061	0.01745	0.47865	0.036		orth145_flk1.4.paml	H00351559	ENSG00000132670	ENSP00000351559	4	0.006	0.9883	0.00607103
orth48_nuc.paml	ENSG00000090905	ENSP00000379144	0.0258	0.1665	0.154		orth204_flk1.4.paml	H00356174	ENSG00000143842	ENSP00000356174	4	0.006	1.6747	0.00358273
orth49_nuc.paml	ENSG00000090989	ENSP00000370695	0.02295	0.60725	0.037		orth4_flk1.4.paml	H00428039	ENSG00000016082	ENSP00000428039	4	0.006	0.5297	0.0113272
orth50_nuc.paml	ENSG00000091009	ENSP00000265271	0.02255	0.36465	0.061		orth87_flk1.5.paml	H00262435	ENSG00000108854	ENSP00000262435	5	0.006	0.5356	0.0112024
orth51_nuc.paml	ENSG00000091490	ENSP00000382767	0.07655	0.4046	0.189		orth26_flk1.4.paml	H00261523	ENSG00000069667	ENSP00000261523	4	0.007	0.94705	0.00739137
orth52_nuc.paml	ENSG00000091656	ENSP00000430497	0.03955	0.37515	0.105		orth252_flk1.4.paml	H00290759	ENSG00000159556	ENSP00000290759	4	0.007	0.78	0.00897436
orth53_nuc.paml	ENSG00000092208	ENSP00000308533	0.0321	0.3517	0.091		orth211_flk1.4.paml	H00320623	ENSG00000145916	ENSP00000320623	4	0.007	0.8743	0.00800641
orth54_nuc.paml	ENSG00000099917	ENSP00000263205	0.03945	0.4583	0.086		orth108_flk1.4.paml	H00282549	ENSG00000115507	ENSP00000282549	4	0.008	1.8455	0.00433487
orth55_nuc.paml	ENSG00000099995	ENSP00000215793	0.00875	0.4441	0.019		orth162_flk1.4.paml	H00346879	ENSG00000136352	ENSP00000346879	4	0.008	0.78935	0.0101349
orth56_nuc.paml	ENSG00000100207	ENSP00000352463	0.0566	0.3224	0.175		orth214_flk2.4.paml	H00275732	ENSG00000146830	ENSP00000275732	4	0.009	0.5458	0.0164896
orth57_nuc.paml	ENSG00000100216	ENSP00000216034	0.02845	0.43395	0.065		orth88_flk1.4.paml	H00318136	ENSG00000109083	ENSP00000318136	4	0.009	0.38965	0.0230977
orth58_nuc.paml	ENSG00000100379	ENSP00000385096	0.1166	1.253	0.093		orth223_flk1.4.paml	H00361467	ENSG00000151208	ENSP00000361467	4	0.009	2.5575	0.00351906
orth59_nuc.paml	ENSG00000100393	ENSP00000263253	0.03055	0.3937	0.077		orth55_flk1.5.paml	H00215793	ENSG00000099995	ENSP00000215793	5	0.009	0.6631	0.0135726
orth60_nuc.paml	ENSG00000100578	ENSP00000346359	0.16285	0.4902	0.332		orth104_flk1.4.paml	H00231524	ENSG00000113595	ENSP00000231524	4	0.01	0.66665	0.0150004
orth61_nuc.paml	ENSG00000100722	ENSP00000251038	0.076	0.2837	0.267		orth319_flk1.5.paml	H00360266	ENSG00000177606	ENSP00000360266	5	0.01	1.5227	0.00656728
orth62_nuc.paml	ENSG00000101040	ENSP00000420095	0.0472	0.58085	0.081		orth190_flk3.8.paml	H00347427	ENSG00000141503	ENSP00000347427	8	0.01	0.8545	0.0117028
orth63_nuc.paml	ENSG00000101639	ENSP00000427550	0.1606	0.51105	0.314		orth33_flk1.4.paml	H00159087	ENSG00000074855	ENSP00000159087	4	0.011	2.21095	0.00497524
orth64_nuc.paml	ENSG00000102710	ENSP00000417510	0.03995	0.47795	0.083		orth131_flk1.4.paml	H00348632	ENSG00000125826	ENSP00000348632	4	0.013	1.5982	0.00813415
orth65_nuc.paml	ENSG00000102804	ENSP00000317053	0.07435	0.3064	0.242		orth204_flk2.4.paml	H00356174	ENSG00000143842	ENSP00000356174	4	0.013	0.41545	0.0312914
orth66_nuc.paml	ENSG00000102908	ENSP00000396538	0.0384	0.30565	0.125		orth150_flk1.5.paml	H00359042	ENSG00000134186	ENSP00000359042	5	0.013	1.0808	0.0120281
orth67_nuc.paml	ENSG00000103449	ENSP00000251020	0.04965	0.4336	0.114		orth378_flk2.9.paml	H00365080	ENSG00000204442	ENSP00000365080	9	0.013	99	0.000131313
orth68_nuc.paml	ENSG00000103460	ENSP00000385705	0.02895	0.28145	0.102		orth95_flk1.4.paml	H00229088	ENSG00000111490	ENSP00000229088	4	0.014	1.24295	0.0112635
orth69_nuc.paml	ENSG00000104067	ENSP00000281537	0.04855	0.46375	0.104		orth355_flk1.4.paml	H00366070	ENSG00000188026	ENSP00000366070	4	0.014	1.2674	0.0110462
orth70_nuc.paml	ENSG00000104320	ENSP00000265433	0.1831	0.63535	0.288		orth72_flk1.4.paml	H00406273	ENSG00000105357	ENSP00000406273	4	0.014	1.56095	0.0089689
orth71_nuc.paml	ENSG00000104805	ENSP00000385211	0.05985	1.6632	0.035		orth1_flk1.5.paml	H00345702	ENSG00000001167	ENSP00000345702	5	0.014	0.2916	0.048011
orth72_nuc.paml	ENSG00000105357	ENSP00000406273	0.0374	1.152	0.032		orth275_flk1.8.paml	H00320968	ENSG00000166025	ENSP00000320968	8	0.014	2.00115	0.00699598
orth73_nuc.paml	ENSG00000105392	ENSP00000221996	0.0151	0.56475	0.026		orth203_flk1.4.paml	H00408891	ENSG00000143627	ENSP00000408891	4	0.015	0.52895	0.0283581
orth74_nuc.paml	ENSG00000105663	ENSP00000222270	0.0512	0.398	0.128		orth338_flk1.4.paml	H00338185	ENSG00000182621	ENSP00000338185	4	0.017	0.46625	0.0364611
orth75_nuc.paml	ENSG00000106153	ENSP00000378812	0.18985	0.4307	0.44		orth229_flk1.6.paml	H00422040	ENSG00000152795	ENSP00000422040	6	0.017	0.412	0.0412621
orth76_nuc.paml	ENSG00000106415	ENSP00000223145	0.04755	0.3867	0.122		orth279_flk4.14.paml	H00301067	ENSG00000167548	ENSP00000301067	14	0.017	0.40265	0.0422203
orth77_nuc.paml	ENSG00000106536	ENSP00000384004	0.11775	0.4151	0.283		orth288_flk3.28.paml	H00304956	ENSG00000169184	ENSP00000304956	28	0.018	0.7144	0.025196
orth78_nuc.paml	ENSG00000106546	ENSP00000242057	0.16	0.6172	0.259		orth305_flk1.4.paml	H00359001	ENSG00000172534	ENSP00000359001	4	0.019	0.8001	0.023747
orth79_nuc.paml	ENSG00000107864	ENSP00000265997	0.01005	0.3487	0.028		orth2_flk2.5.paml	H00262367	ENSG00000005339	ENSP00000262367	5	0.019	0.3637	0.0522409
orth80_nuc.paml	ENSG00000108175	ENSP00000334474	0.00915	0.3975	0.023		orth127_flk1.23.paml	H00352514	ENSG00000124813	ENSP00000352514	23	0.019	0.38075	0.0499015
orth81_nuc.paml	ENSG00000108256	ENSP00000225388	0.0318	0.16625	0.191		orth30_flk1.4.paml	H00176763	ENSG00000072786	ENSP00000176763	4	0.02	1.51625	0.0131904
orth82_nuc.paml	ENSG00000108510	ENSP00000380888	0.02995	0.31075	0.096		orth332_flk1.5.paml	H00326391	ENSG00000180535	ENSP00000326391	5	0.02	2.67495	0.00747678
orth83_nuc.paml	ENSG00000108557	ENSP00000379122	0.0999	0.74885	0.133		orth312_flk1.8.paml	H00330659	ENSG00000174111	ENSP00000330659	8	0.021	0.38285	0.0548518
orth84_nuc.paml	ENSG00000108590	ENSP00000225728	0.01075	0.3043	0.035		orth37_flk1.4.paml	H00367545	ENSG00000078900	ENSP00000367545	4	0.022	1.31665	0.0167091
orth85_nuc.paml	ENSG00000108771	ENSP00000251642	0.1268	0.90885	0.139		orth344_flk1.4.paml	H00371785	ENSG00000184221	ENSP00000371785	4	0.022	1.6754	0.0131312
orth86_nuc.paml	ENSG00000108840	ENSP00000225983	0.0223	0.4356	0.051		orth135_flk6.4.paml	H00386200	ENSG00000128573	ENSP00000386200	4	0.022	0.2853	0.0771118
orth87_nuc.paml	ENSG00000108854	ENSP00000262435	0.0157	0.4779	0.032		orth375_flk2.4.paml	H00386765	ENSG00000204120	ENSP00000386765	4	0.022	1.24855	0.0176204
orth88_nuc.paml	ENSG00000109083	ENSP00000318136	0.007	0.2715	0.025		orth15_flk2.6.paml	H00354370	ENSG00000055917	ENSP00000354370	6	0.022	0.32	0.06875
orth89_nuc.paml	ENSG00000109205	ENSP00000379401	0.2194	0.493	0.445		orth273_flk1.4.paml	H00361209	ENSG00000165698	ENSP00000361209	4	0.023	1.0329	0.0222674
orth90_nuc.paml	ENSG00000109606	ENSP00000336741	0.0022	0.34325	0.006		orth111_flk1.4.paml	H00365007	ENSG00000116138	ENSP00000365007	4	0.023	1.21265	0.0189667
orth91_nuc.paml	ENSG00000109670	ENSP00000377528	0.0559	0.4548	0.122		orth368_flk1.4.paml	H00361824	ENSG00000197694	ENSP00000361824	4	0.025	0.4346	0.0575242
orth92_nuc.paml	ENSG00000110237	ENSP00000263674	0.072	0.60185	0.119		orth73_flk1.4.paml	H00221996	ENSG00000105392	ENSP00000221996	4	0.026	0.654	0.0397554
orth93_nuc.paml	ENSG00000110693	ENSP00000324948	0.0171	0.2532	0.067		orth304_flk1.4.paml	H00307479	ENSG00000172379	ENSP00000307479	4	0.026	0.64885	0.0400709
orth94_nuc.paml	ENSG00000111052	ENSP00000261203	0.0023	0.3362	0.006		orth334_flk1.4.paml	H00386759	ENSG00000181555	ENSP00000386759	4	0.026	0.50945	0.0510354
orth95_nuc.paml	ENSG00000111490	ENSP00000229088	0.0897	0.93885	0.095		orth284_flk1.5.paml	H00307183	ENSG00000168556	ENSP00000307183	5	0.026	0.2088	0.124521
orth96_nuc.paml	ENSG00000111676	ENSP00000379915	0.0359	0.3763	0.095		orth378_flk3.6.paml	H00365080	ENSG00000204442	ENSP00000365080	6	0.027	0.3998	0.0675338
orth97_nuc.paml	ENSG00000111752	ENSP00000399194	0.03765	0.35245	0.106		orth158_flk1.10.paml	H00257915	ENSG00000135457	ENSP00000257915	10	0.027	0.41925	0.0644007
orth98_nuc.paml	ENSG00000111817	ENSP00000352567	0.03205	0.46955	0.068		orth362_flk1.17.paml	H00348551	ENSG00000196498	ENSP00000348551	17	0.027	1.55065	0.0174121
orth99_nuc.paml	ENSG00000111860	ENSP00000357477	0.0926	0.6395	0.144		orth84_flk1.4.paml	H00225728	ENSG00000108590	ENSP00000225728	4	0.028	0.83025	0.0337248
orth100_nuc.paml	ENSG00000112561	ENSP00000343948	0.0624	0.73925	0.084		orth302_flk2.5.paml	H00382204	ENSG00000171988	ENSP00000382204	5	0.028	0.2699	0.103742
orth101_nuc.paml	ENSG00000112592	ENSP00000230354	0.01755	0.42775	0.041		orth54_flk1.8.paml	H00263205	ENSG00000099917	ENSP00000263205	8	0.028	0.56555	0.0495093
orth102_nuc.paml	ENSG00000112742	ENSP00000358813	0.13015	0.54995	0.236		orth299_flk1.4.paml	H00304987	ENSG00000170819	ENSP00000304987	4	0.029	1.81735	0.0159573
orth103_nuc.paml	ENSG00000112877	ENSP00000264935	0.223	0.79325	0.281		orth130_flk1.4.paml	H00315955	ENSG00000125798	ENSP00000315955	4	0.029	0.8735	0.0331998
orth104_nuc.paml	ENSG00000113595	ENSP00000231524	0.01225	0.49965	0.024		orth367_flk1.4.paml	H00351108	ENSG00000197451	ENSP00000351108	4	0.029	0.3854	0.0752465
orth105_nuc.paml	ENSG00000113722	ENSP00000231656	0.0852	0.68105	0.125		orth258_flk1.4.paml	H00360899	ENSG00000162373	ENSP00000360899	4	0.029	0.33855	0.0856594
orth106_nuc.paml	ENSG00000114019	ENSP00000424765	0.06445	0.62665	0.102		orth323_flk1.4.paml	H00401445	ENSG00000178607	ENSP00000401445	4	0.03	0.4949	0.0606183
orth107_nuc.paml	ENSG00000114861	ENSP00000420736	0.06715	0.261	0.257		orth202_flk3.5.paml	H00271915	ENSG00000143603	ENSP00000271915	5	0.03	2.074	0.0144648
orth108_nuc.paml	ENSG00000115507	ENSP00000282549	0.01125	0.7115	0.015		orth374_flk1.6.paml	H00355133	ENSG00000198929	ENSP00000355133	6	0.03	0.3482	0.0861574
orth109_nuc.paml	ENSG00000115977	ENSP00000386456	0.038	0.3247	0.117		orth375_flk4.9.paml	H00386765	ENSG00000204120	ENSP00000386765	9	0.03	0.3629	0.0826674
orth110_nuc.paml	ENSG00000116032	ENSP00000234389	0.11415	1.42665	0.08		orth282_flk1.29.paml	H00304689	ENSG00000168286	ENSP00000304689	29	0.03	0.63095	0.0475473
orth111_nuc.paml	ENSG00000116138	ENSP00000365007	0.0528	0.72175	0.073		orth15_flk1.4.paml	H00354370	ENSG00000055917	ENSP00000354370	4	0.031	0.1083	0.286242
orth112_nuc.paml	ENSG00000116560	ENSP00000349748	0.02435	0.46285	0.052		orth226_flk1.4.paml	H00421481	ENSG00000151623	ENSP00000421481	4	0.031	0.7865	0.0394151
orth113_nuc.paml	ENSG00000116698	ENSP00000425133	0.03855	0.2249	0.171		orth57_flk1.4.paml	H00216034	ENSG00000100216	ENSP00000216034	4	0.032	0.25115	0.127414
orth114_nuc.paml	ENSG00000117523	ENSP00000375928	0.0308	0.2873	0.107		orth201_flk2.4.paml	H00375751	ENSG00000143514	ENSP00000375751	4	0.032	0.97515	0.0328155
orth115_nuc.paml	ENSG00000117707	ENSP00000400694	0.0121	0.3247	0.037		orth169_flk1.4.paml	H00369887	ENSG00000137776	ENSP00000369887	4	0.033	0.21355	0.154531
orth116_nuc.paml	ENSG00000117877	ENSP00000394875	0.28995	0.6815	0.425		orth328_flk1.6.paml	H00426190	ENSG00000179846	ENSP00000426190	6	0.033	1.48465	0.0222275
orth117_nuc.paml	ENSG00000118495	ENSP00000353734	0.17575	0.78805	0.223		orth214_flk4.4.paml	H00275732	ENSG00000146830	ENSP00000275732	4	0.034	0.2869	0.118508
orth118_nuc.paml	ENSG00000119596	ENSP00000324463	0.0578	0.29105	0.198		orth238_flk1.4.paml	H00285199	ENSG00000154914	ENSP00000285199	4	0.034	0.7551	0.0450271
orth119_nuc.paml	ENSG00000120616	ENSP00000263062	0.03215	0.3654	0.087		orth93_flk2.5.paml	H00324948	ENSG00000110693	ENSP00000324948	5	0.034	0.7688	0.0442248
orth120_nuc.paml	ENSG00000122483	ENSP00000359299	0.08535	0.41855	0.203		orth201_flk1.4.paml	H00375751	ENSG00000143514	ENSP00000375751	4	0.035	0.86935	0.04026
orth121_nuc.paml	ENSG00000122779	ENSP00000340507	0.0405	0.4777	0.084		orth19_flk1.5.paml	H00314343	ENSG00000063322	ENSP00000314343	5	0.035	0.72075	0.0485605
orth122_nuc.paml	ENSG00000123594	ENSP00000369996	0.2339	0.6658	0.351		orth143_flk1.4.paml	H00254667	ENSG00000132334	ENSP00000254667	4	0.036	0.77135	0.0466714
orth123_nuc.paml	ENSG00000124151	ENSP00000361066	0.0806	0.5742	0.14		orth256_flk1.4.paml	H00292599	ENSG00000161021	ENSP00000292599	4	0.036	0.48865	0.0736724
orth124_nuc.paml	ENSG00000124429	ENSP00000362238	0.0585	0.3847	0.152		orth184_flk1.19.paml	H00268489	ENSG00000140836	ENSP00000268489	19	0.036	0.60945	0.0590697
orth125_nuc.paml	ENSG00000124496	ENSP00000362013	0.0483	0.42495	0.113		orth159_flk1.4.paml	H00258201	ENSG00000135723	ENSP00000258201	4	0.038	0.92555	0.0410567
orth126_nuc.paml	ENSG00000124788	ENSP00000244769	0.0512	0.586	0.087		orth295_flk1.8.paml	H00351686	ENSG00000170325	ENSP00000351686	8	0.038	0.65895	0.0576675
orth127_nuc.paml	ENSG00000124813	ENSP00000352514	0.0077	0.28175	0.027		orth371_flk4.9.paml	H00363929	ENSG00000198646	ENSP00000363929	9	0.038	0.3425	0.110949
orth128_nuc.paml	ENSG00000125319	ENSP00000313500	0.22895	0.4454	0.514		orth363_flk1.4.paml	H00379861	ENSG00000196588	ENSP00000379861	4	0.039	0.6592	0.0591626
orth129_nuc.paml	ENSG00000125459	ENSP00000245564	0.15705	0.55625	0.282		orth32_flk1.6.paml	H00264731	ENSG00000073282	ENSP00000264731	6	0.039	0.4495	0.0867631
orth130_nuc.paml	ENSG00000125798	ENSP00000315955	0.01225	1.5571	0.007		orth259_flk1.6.paml	H00340226	ENSG00000162761	ENSP00000340226	6	0.039	0.6029	0.0646873
orth131_nuc.paml	ENSG00000125826	ENSP00000348632	0.0451	0.6652	0.067		orth16_flk1.7.paml	H00265069	ENSG00000056097	ENSP00000265069	7	0.04	0.1818	0.220022
orth132_nuc.paml	ENSG00000125844	ENSP00000246043	0.09	0.9096	0.098		orth375_flk3.8.paml	H00386765	ENSG00000204120	ENSP00000386765	8	0.041	0.58825	0.0696983
orth133_nuc.paml	ENSG00000126016	ENSP00000429013	0.06435	0.36685	0.175		orth170_flk1.4.paml	H00260600	ENSG00000138031	ENSP00000260600	4	0.042	0.72125	0.0582322
orth134_nuc.paml	ENSG00000126746	ENSP00000380019	0.0214	0.38895	0.055		orth244_flk1.4.paml	H00287934	ENSG00000157240	ENSP00000287934	4	0.042	0.70185	0.0598418
orth135_nuc.paml	ENSG00000128573	ENSP00000386200	0.0036	0.3671	0.009		orth49_flk1.4.paml	H00370695	ENSG00000090989	ENSP00000370695	4	0.042	0.58665	0.0715929
orth136_nuc.paml	ENSG00000128709	ENSP00000249499	0.1527	0.5328	0.286		orth329_flk1.5.paml	H00323846	ENSG00000179899	ENSP00000323846	5	0.043	0.1973	0.217942
orth137_nuc.paml	ENSG00000130723	ENSP00000349856	0.04615	0.44605	0.103		orth97_flk1.5.paml	H00399194	ENSG00000111752	ENSP00000399194	5	0.043	0.1973	0.217942
orth138_nuc.paml	ENSG00000130733	ENSP00000377144	0.11355	0.72595	0.156		orth59_flk2.6.paml	H00263253	ENSG00000100393	ENSP00000263253	6	0.043	0.6559	0.0655588
orth139_nuc.paml	ENSG00000131059	ENSP00000364603	0.2427	0.47375	0.512		orth370_flk1.6.paml	H00350094	ENSG00000198218	ENSP00000350094	6	0.043	0.32135	0.13381
orth140_nuc.paml	ENSG00000131374	ENSP00000402935	0.06055	0.3882	0.155		orth324_flk1.4.paml	H00313490	ENSG00000178921	ENSP00000313490	4	0.045	0.8192	0.0549316
orth141_nuc.paml	ENSG00000131398	ENSP00000303282	0.0348	1.19965	0.029		orth375_flk1.5.paml	H00386765	ENSG00000204120	ENSP00000386765	5	0.045	0.3388	0.132822
orth142_nuc.paml	ENSG00000132286	ENSP00000419704	0.07705	0.3835	0.2		orth288_flk2.6.paml	H00304956	ENSG00000169184	ENSP00000304956	6	0.045	0.5953	0.0755921
orth143_nuc.paml	ENSG00000132334	ENSP00000254667	0.03405	0.70485	0.048		orth177_flk1.27.paml	H00334836	ENSG00000138756	ENSP00000334836	27	0.045	0.2233	0.201523
orth144_nuc.paml	ENSG00000132466	ENSP00000351416	0.01365	0.255	0.053		orth149_flk1.4.paml	H00256495	ENSG00000134107	ENSP00000256495	4	0.048	0.49855	0.0962792
orth145_nuc.paml	ENSG00000132670	ENSP00000351559	0.02605	0.3635	0.071		orth7_flk1.4.paml	H00420194	ENSG00000036828	ENSP00000420194	4	0.049	0.82425	0.059448
orth146_nuc.paml	ENSG00000132964	ENSP00000370938	0.00135	0.2798	0.004		orth184_flk6.5.paml	H00268489	ENSG00000140836	ENSP00000268489	5	0.05	0.2684	0.186289
orth147_nuc.paml	ENSG00000133069	ENSP00000350718	0.0227	1.0575	0.021		orth318_flk1.5.paml	H00350934	ENSG00000177548	ENSP00000350934	5	0.05	0.83565	0.0598337
orth148_nuc.paml	ENSG00000133612	ENSP00000380413	0.02175	0.6275	0.034		orth270_flk1.5.paml	H00427820	ENSG00000165084	ENSP00000427820	5	0.05	0.94025	0.0531773
orth149_nuc.paml	ENSG00000134107	ENSP00000256495	0.05305	0.38895	0.136		orth364_flk3.18.paml	H00421180	ENSG00000196782	ENSP00000421180	18	0.05	0.9089	0.0550116
orth150_nuc.paml	ENSG00000134186	ENSP00000359042	0.02965	0.4956	0.059		orth320_flk1.4.paml	H00323856	ENSG00000178209	ENSP00000323856	4	0.051	0.81415	0.062642
orth151_nuc.paml	ENSG00000134532	ENSP00000308927	0.0189	0.425	0.044		orth364_flk4.9.paml	H00421180	ENSG00000196782	ENSP00000421180	9	0.051	0.73065	0.0698009
orth152_nuc.paml	ENSG00000134551	ENSP00000256972	0.5035	0.6168	0.816		orth359_flk1.5.paml	H00381543	ENSG00000188895	ENSP00000381543	5	0.052	0.1301	0.399693
orth153_nuc.paml	ENSG00000134686	ENSP00000391440	0.05955	0.3801	0.156		orth369_flk1.4.paml	H00352314	ENSG00000197705	ENSP00000352314	4	0.053	0.23345	0.227029
orth154_nuc.paml	ENSG00000134852	ENSP00000370723	0.01915	0.4175	0.045		orth185_flk1.5.paml	H00268711	ENSG00000141026	ENSP00000268711	5	0.053	0.81795	0.0647961
orth155_nuc.paml	ENSG00000135205	ENSP00000285871	0.11875	0.52745	0.225		orth97_flk2.15.paml	H00399194	ENSG00000111752	ENSP00000399194	15	0.054	0.3587	0.150544
orth156_nuc.paml	ENSG00000135365	ENSP00000257821	0.0193	0.20015	0.096		orth45_flk1.4.paml	H00202556	ENSG00000088808	ENSP00000202556	4	0.055	0.38355	0.143397
orth157_nuc.paml	ENSG00000135447	ENSP00000257905	0.11575	0.31135	0.371		orth254_flk1.4.paml	H00353109	ENSG00000160145	ENSP00000353109	4	0.055	0.2502	0.219824
orth158_nuc.paml	ENSG00000135457	ENSP00000257915	0.0311	0.6251	0.049		orth188_flk1.4.paml	H00414516	ENSG00000141380	ENSP00000414516	4	0.055	0.36675	0.149966
orth159_nuc.paml	ENSG00000135723	ENSP00000258201	0.06815	0.50835	0.134		orth39_flk1.23.paml	H00371638	ENSG00000080503	ENSP00000371638	23	0.056	0.45785	0.122311
orth160_nuc.paml	ENSG00000135913	ENSP00000393662	0.0452	0.39025	0.115		orth372_flk1.5.paml	H00355260	ENSG00000198729	ENSP00000355260	5	0.057	0.6364	0.0895663
orth161_nuc.paml	ENSG00000136143	ENSP00000367923	0.05345	0.45365	0.117		orth214_flk3.4.paml	H00275732	ENSG00000146830	ENSP00000275732	4	0.058	0.3522	0.164679
orth162_nuc.paml	ENSG00000136352	ENSP00000346879	0.006	0.58855	0.01		orth199_flk1.4.paml	H00355961	ENSG00000143493	ENSP00000355961	4	0.058	0.4617	0.125623
orth163_nuc.paml	ENSG00000136451	ENSP00000258963	0.0054	0.254	0.021		orth66_flk2.10.paml	H00396538	ENSG00000102908	ENSP00000396538	10	0.058	0.9796	0.0592078
orth164_nuc.paml	ENSG00000136630	ENSP00000355870	0.0605	0.6772	0.089		orth366_flk1.21.paml	H00347184	ENSG00000197386	ENSP00000347184	21	0.058	0.54525	0.106373
orth165_nuc.paml	ENSG00000136944	ENSP00000362573	0.00165	0.6546	0.002		orth308_flk1.4.paml	H00419361	ENSG00000173175	ENSP00000419361	4	0.06	0.6558	0.0914913
orth166_nuc.paml	ENSG00000136997	ENSP00000367207	0.22305	1.7816	0.125		orth80_flk1.4.paml	H00334474	ENSG00000108175	ENSP00000334474	4	0.061	0.802	0.0760599
orth167_nuc.paml	ENSG00000137656	ENSP00000260210	0.1102	0.49155	0.224		orth154_flk1.4.paml	H00370723	ENSG00000134852	ENSP00000370723	4	0.062	0.33335	0.185991
orth168_nuc.paml	ENSG00000137693	ENSP00000282441	0.04425	0.491	0.09		orth293_flk1.4.paml	H00382382	ENSG00000170242	ENSP00000382382	4	0.062	0.5563	0.111451
orth169_nuc.paml	ENSG00000137776	ENSP00000369887	0.06385	0.46695	0.136		orth20_flk1.4.paml	H00263551	ENSG00000064393	ENSP00000263551	4	0.063	0.5276	0.119409
orth170_nuc.paml	ENSG00000138031	ENSP00000260600	0.02615	0.65315	0.04		orth25_flk1.4.paml	H00365624	ENSG00000068400	ENSP00000365624	4	0.064	0.4434	0.144339
orth171_nuc.paml	ENSG00000138081	ENSP00000384823	0.001	0.3669	0.002		orth68_flk1.10.paml	H00385705	ENSG00000103460	ENSP00000385705	10	0.064	0.41245	0.15517
orth172_nuc.paml	ENSG00000138668	ENSP00000313199	0.013	0.17625	0.073		orth189_flk1.5.paml	H00269197	ENSG00000141431	ENSP00000269197	5	0.065	0.6053	0.107385
orth173_nuc.paml	ENSG00000138674	ENSP00000421633	0.04835	0.4979	0.097		orth384_flk1.4.paml	H00384250	ENSG00000214265	ENSP00000384250	4	0.066	0.37315	0.176873
orth174_nuc.paml	ENSG00000138722	ENSP00000378431	0.21905	0.694	0.315		orth234_flk1.4.paml	H00284320	ENSG00000154174	ENSP00000284320	4	0.068	0.7139	0.0952514
orth175_nuc.paml	ENSG00000138735	ENSP00000347046	0.03285	0.5033	0.065		orth340_flk1.4.paml	H00333602	ENSG00000183495	ENSP00000333602	4	0.068	1.48595	0.045762
orth176_nuc.paml	ENSG00000138750	ENSP00000406103	0.0228	0.64605	0.035		orth56_flk4.5.paml	H00352463	ENSG00000100207	ENSP00000352463	5	0.068	0.60935	0.111594
orth177_nuc.paml	ENSG00000138756	ENSP00000334836	0.0895	0.48605	0.184		orth272_flk1.7.paml	H00370408	ENSG00000165556	ENSP00000370408	7	0.069	0.71575	0.0964024
orth178_nuc.paml	ENSG00000139352	ENSP00000266744	0.01665	0.94065	0.017		orth182_flk1.4.paml	H00267974	ENSG00000140396	ENSP00000267974	4	0.07	0.46555	0.15036
orth179_nuc.paml	ENSG00000139496	ENSP00000371155	0.0434	0.30075	0.144		orth142_flk1.7.paml	H00419704	ENSG00000132286	ENSP00000419704	7	0.071	0.21615	0.328476
orth180_nuc.paml	ENSG00000139597	ENSP00000369473	0.0801	0.45845	0.174		orth21_flk1.4.paml	H00162391	ENSG00000065970	ENSP00000162391	4	0.072	0.62425	0.115338
orth181_nuc.paml	ENSG00000139737	ENSP00000374110	0.08345	0.6436	0.129		orth232_flk1.4.paml	H00283179	ENSG00000153187	ENSP00000283179	4	0.073	0.56825	0.128465
orth182_nuc.paml	ENSG00000140396	ENSP00000267974	0.03295	0.3575	0.092		orth283_flk1.5.paml	H00362814	ENSG00000168528	ENSP00000362814	5	0.073	1.0815	0.0674988
orth183_nuc.paml	ENSG00000140521	ENSP00000399851	0.0772	0.4489	0.171		orth147_flk2.4.paml	H00350718	ENSG00000133069	ENSP00000350718	4	0.074	0.6709	0.1103
orth184_nuc.paml	ENSG00000140836	ENSP00000268489	0.02545	0.5044	0.05		orth375_flk7.6.paml	H00386765	ENSG00000204120	ENSP00000386765	6	0.074	0.23505	0.314827
orth185_nuc.paml	ENSG00000141026	ENSP00000268711	0.09405	0.7114	0.132		orth316_flk1.17.paml	H00320794	ENSG00000176542	ENSP00000320794	17	0.074	0.7682	0.0963291
orth186_nuc.paml	ENSG00000141027	ENSP00000379198	0.0447	0.40585	0.11		orth213_flk2.4.paml	H00351141	ENSG00000146457	ENSP00000351141	4	0.075	0.4161	0.180245
orth187_nuc.paml	ENSG00000141052	ENSP00000401727	0.0945	0.6255	0.151		orth233_flk1.9.paml	H00284049	ENSG00000153922	ENSP00000284049	9	0.075	0.6607	0.113516
orth188_nuc.paml	ENSG00000141380	ENSP00000414516	0.022	0.29995	0.073		orth194_flk1.4.paml	H00349016	ENSG00000142655	ENSP00000349016	4	0.076	0.5768	0.131761
orth189_nuc.paml	ENSG00000141431	ENSP00000269197	0.1078	0.509	0.211		orth375_flk5.7.paml	H00386765	ENSG00000204120	ENSP00000386765	7	0.076	0.38415	0.197839
orth190_nuc.paml	ENSG00000141503	ENSP00000347427	0.01435	0.55145	0.026		orth83_flk1.14.paml	H00379122	ENSG00000108557	ENSP00000379122	14	0.076	0.95495	0.0795853
orth191_nuc.paml	ENSG00000141837	ENSP00000353362	0.05905	1.70975	0.034		orth17_flk1.4.paml	H00364691	ENSG00000058453	ENSP00000364691	4	0.077	1.2463	0.0617829
orth192_nuc.paml	ENSG00000141858	ENSP00000269724	0.03975	0.4976	0.079		orth2_flk4.4.paml	H00262367	ENSG00000005339	ENSP00000262367	4	0.078	0.46865	0.166436
orth193_nuc.paml	ENSG00000141956	ENSP00000269844	0.0427	1.78285	0.023		orth160_flk1.4.paml	H00393662	ENSG00000135913	ENSP00000393662	4	0.078	0.31785	0.245399
orth194_nuc.paml	ENSG00000142655	ENSP00000349016	0.03075	0.5018	0.061		orth176_flk1.5.paml	H00406103	ENSG00000138750	ENSP00000406103	5	0.078	0.6564	0.11883
orth195_nuc.paml	ENSG00000143032	ENSP00000359474	0.0324	0.4343	0.074		orth132_flk1.4.paml	H00246043	ENSG00000125844	ENSP00000246043	4	0.079	1.1288	0.0699858
orth196_nuc.paml	ENSG00000143365	ENSP00000376461	0.0645	0.51895	0.124		orth247_flk1.4.paml	H00384109	ENSG00000158290	ENSP00000384109	4	0.079	0.24355	0.324369
orth197_nuc.paml	ENSG00000143409	ENSP00000354669	0.0902	0.48785	0.184		orth2_flk3.18.paml	H00262367	ENSG00000005339	ENSP00000262367	18	0.079	0.9347	0.0845191
orth198_nuc.paml	ENSG00000143437	ENSP00000351407	0.0408	0.35245	0.115		orth227_flk1.4.paml	H00282388	ENSG00000152518	ENSP00000282388	4	0.081	1.165	0.0695279
orth199_nuc.paml	ENSG00000143493	ENSP00000355961	0.0264	0.57815	0.045		orth351_flk1.4.paml	H00329357	ENSG00000185591	ENSP00000329357	4	0.081	0.39585	0.204623
orth200_nuc.paml	ENSG00000143502	ENSP00000399288	0.0573	0.379	0.151		orth98_flk1.6.paml	H00352567	ENSG00000111817	ENSP00000352567	6	0.081	0.46145	0.175534
orth201_nuc.paml	ENSG00000143514	ENSP00000375751	0.0535	0.47945	0.111		orth186_flk1.7.paml	H00379198	ENSG00000141027	ENSP00000379198	7	0.081	0.50125	0.161596
orth202_nuc.paml	ENSG00000143603	ENSP00000271915	0.01845	0.4014	0.045		orth176_flk2.4.paml	H00406103	ENSG00000138750	ENSP00000406103	4	0.083	0.35525	0.233638
orth203_nuc.paml	ENSG00000143627	ENSP00000408891	0.0504	0.5488	0.091		orth390_flk1.4.paml	H00377542	ENSG00000239779	ENSP00000377542	4	0.084	0.25665	0.327294
orth204_nuc.paml	ENSG00000143842	ENSP00000356174	0.05575	0.55055	0.101		orth59_flk3.4.paml	H00263253	ENSG00000100393	ENSP00000263253	4	0.085	0.29755	0.285666
orth205_nuc.paml	ENSG00000143970	ENSP00000381897	0.1299	0.3778	0.343		orth260_flk1.4.paml	H00358064	ENSG00000163125	ENSP00000358064	4	0.085	0.43	0.197674
orth206_nuc.paml	ENSG00000144369	ENSP00000304108	0.06625	0.4541	0.145		orth173_flk1.5.paml	H00421633	ENSG00000138674	ENSP00000421633	5	0.085	1.1907	0.0713866
orth207_nuc.paml	ENSG00000144642	ENSP00000373277	0.045	0.24985	0.18		orth54_flk3.11.paml	H00263205	ENSG00000099917	ENSP00000263205	11	0.085	0.66645	0.127541
orth208_nuc.paml	ENSG00000144791	ENSP00000273317	0.1329	0.50695	0.262		orth218_flk1.4.paml	H00276420	ENSG00000147443	ENSP00000276420	4	0.086	1.65645	0.0519183
orth209_nuc.paml	ENSG00000144893	ENSP00000417235	0.02205	0.5003	0.044		orth193_flk1.5.paml	H00269844	ENSG00000141956	ENSP00000269844	5	0.087	1.437	0.0605428
orth210_nuc.paml	ENSG00000145088	ENSP00000410708	0.1447	0.42765	0.338		orth101_flk1.38.paml	H00230354	ENSG00000112592	ENSP00000230354	38	0.087	0.60665	0.143411
orth211_nuc.paml	ENSG00000145916	ENSP00000320623	0.00875	0.9533	0.009		orth262_flk1.4.paml	H00295550	ENSG00000163359	ENSP00000295550	4	0.088	1.07745	0.0816743
orth212_nuc.paml	ENSG00000146112	ENSP00000274853	0.13645	0.3988	0.342		orth154_flk3.5.paml	H00370723	ENSG00000134852	ENSP00000370723	5	0.088	0.594	0.148148
orth213_nuc.paml	ENSG00000146457	ENSP00000351141	0.0165	0.2129	0.077		orth190_flk4.5.paml	H00347427	ENSG00000141503	ENSP00000347427	5	0.09	0.54915	0.16389
orth214_nuc.paml	ENSG00000146830	ENSP00000275732	0.0357	0.52395	0.068		orth371_flk3.4.paml	H00363929	ENSG00000198646	ENSP00000363929	4	0.091	0.0988	0.921053
orth215_nuc.paml	ENSG00000146834	ENSP00000308546	0.0477	0.3913	0.121		orth363_flk2.5.paml	H00379861	ENSG00000196588	ENSP00000379861	5	0.091	1.6024	0.0567898
orth216_nuc.paml	ENSG00000147140	ENSP00000362963	0.03065	0.3242	0.094		orth323_flk2.6.paml	H00401445	ENSG00000178607	ENSP00000401445	6	0.093	1.30655	0.0711798
orth217_nuc.paml	ENSG00000147234	ENSP00000276185	0.0368	0.27285	0.134		orth326_flk1.4.paml	H00323065	ENSG00000179271	ENSP00000323065	4	0.094	1.2424	0.07566
orth218_nuc.paml	ENSG00000147443	ENSP00000276420	0.1452	0.7759	0.187		orth12_flk1.4.paml	H00332744	ENSG00000052850	ENSP00000332744	4	0.094	0.80125	0.117317
orth219_nuc.paml	ENSG00000148143	ENSP00000277225	0.03945	0.37045	0.106		orth365_flk1.4.paml	H00347823	ENSG00000196859	ENSP00000347823	4	0.094	0.8948	0.105051
orth220_nuc.paml	ENSG00000148337	ENSP00000377232	0.18205	0.4722	0.385		orth164_flk2.4.paml	H00355870	ENSG00000136630	ENSP00000355870	4	0.094	0.4638	0.202674
orth221_nuc.paml	ENSG00000150457	ENSP00000372035	0.07305	1.18765	0.061		orth358_flk1.4.paml	H00374221	ENSG00000188878	ENSP00000374221	4	0.094	1.17315	0.0801262
orth222_nuc.paml	ENSG00000151065	ENSP00000280665	0.2105	0.5387	0.39		orth381_flk1.10.paml	H00313603	ENSG00000204574	ENSP00000313603	10	0.095	0.69785	0.136132
orth223_nuc.paml	ENSG00000151208	ENSP00000361467	0.0407	0.6808	0.059		orth99_flk1.4.paml	H00357477	ENSG00000111860	ENSP00000357477	4	0.096	0.4412	0.217588
orth224_nuc.paml	ENSG00000151276	ENSP00000385450	0.0831	0.5878	0.141		orth205_flk1.4.paml	H00381897	ENSG00000143970	ENSP00000381897	4	0.096	0.31205	0.307643
orth225_nuc.paml	ENSG00000151514	ENSP00000299466	0.07925	1.36435	0.058		orth274_flk1.5.paml	H00354689	ENSG00000165915	ENSP00000354689	5	0.096	0.71715	0.133863
orth226_nuc.paml	ENSG00000151623	ENSP00000421481	0.06005	0.5459	0.11		orth349_flk1.4.paml	H00332326	ENSG00000185215	ENSP00000332326	4	0.097	1.06385	0.0911783
orth227_nuc.paml	ENSG00000152518	ENSP00000282388	0.10375	1.584	0.065		orth243_flk2.6.paml	H00380376	ENSG00000157212	ENSP00000380376	6	0.097	0.9328	0.103988
orth228_nuc.paml	ENSG00000152784	ENSP00000339764	0.05845	0.69955	0.083		orth297_flk1.4.paml	H00302961	ENSG00000170606	ENSP00000302961	4	0.098	0.31765	0.308516
orth229_nuc.paml	ENSG00000152795	ENSP00000422040	0.01485	0.26035	0.057		orth354_flk1.4.paml	H00334319	ENSG00000186472	ENSP00000334319	4	0.098	0.4122	0.237749
orth230_nuc.paml	ENSG00000152822	ENSP00000282753	0.02695	0.58755	0.045		orth50_flk1.4.paml	H00265271	ENSG00000091009	ENSP00000265271	4	0.099	0.71265	0.138918
orth231_nuc.paml	ENSG00000153162	ENSP00000283147	0.0137	0.6846	0.02		orth62_flk2.4.paml	H00420095	ENSG00000101040	ENSP00000420095	4	0.099	0.14905	0.664207
orth232_nuc.paml	ENSG00000153187	ENSP00000283179	0.01335	0.33205	0.04		orth120_flk1.5.paml	H00359299	ENSG00000122483	ENSP00000359299	5	0.1	0.70785	0.141273
orth233_nuc.paml	ENSG00000153922	ENSP00000284049	0.0171	0.582	0.029		orth294_flk1.4.paml	H00398214	ENSG00000170310	ENSP00000398214	4	0.101	0.36255	0.278582
orth234_nuc.paml	ENSG00000154174	ENSP00000284320	0.034	0.4425	0.076		orth348_flk1.5.paml	H00384160	ENSG00000184863	ENSP00000384160	5	0.101	1.166	0.0866209
orth235_nuc.paml	ENSG00000154358	ENSP00000409493	0.1184	1.3653	0.086		orth2_flk1.4.paml	H00262367	ENSG00000005339	ENSP00000262367	4	0.102	0.52545	0.194119
orth236_nuc.paml	ENSG00000154479	ENSP00000391504	0.1508	0.46255	0.326		orth166_flk1.5.paml	H00367207	ENSG00000136997	ENSP00000367207	5	0.103	2.1533	0.0478336
orth237_nuc.paml	ENSG00000154832	ENSP00000390475	0.0174	0.51155	0.034		orth144_flk1.6.paml	H00351416	ENSG00000132466	ENSP00000351416	6	0.104	0.262	0.396947
orth238_nuc.paml	ENSG00000154914	ENSP00000285199	0.10645	0.59525	0.178		orth59_flk1.4.paml	H00263253	ENSG00000100393	ENSP00000263253	4	0.105	0.2191	0.479233
orth239_nuc.paml	ENSG00000155111	ENSP00000357907	0.02085	0.37765	0.055		orth209_flk1.6.paml	H00417235	ENSG00000144893	ENSP00000417235	6	0.107	0.30265	0.353544
orth240_nuc.paml	ENSG00000155816	ENSP00000384983	0.031	0.61475	0.05		orth288_flk1.5.paml	H00304956	ENSG00000169184	ENSP00000304956	5	0.11	0.3992	0.275551
orth241_nuc.paml	ENSG00000156030	ENSP00000286523	0.07905	0.5356	0.147		orth126_flk1.12.paml	H00244769	ENSG00000124788	ENSP00000244769	12	0.111	0.25235	0.439865
orth242_nuc.paml	ENSG00000156304	ENSP00000392558	0.0481	0.3559	0.135		orth196_flk1.5.paml	H00376461	ENSG00000143365	ENSP00000376461	5	0.113	0.4868	0.232128
orth243_nuc.paml	ENSG00000157212	ENSP00000380376	0.08435	0.9225	0.091		orth178_flk1.12.paml	H00266744	ENSG00000139352	ENSP00000266744	12	0.115	0.3093	0.371807
orth244_nuc.paml	ENSG00000157240	ENSP00000287934	0.0266	1.4901	0.017		orth180_flk1.5.paml	H00369473	ENSG00000139597	ENSP00000369473	5	0.116	0.4401	0.263576
orth245_nuc.paml	ENSG00000157653	ENSP00000405400	0.45575	0.5121	0.889		orth227_flk2.7.paml	H00282388	ENSG00000152518	ENSP00000282388	7	0.116	1.03055	0.112561
orth246_nuc.paml	ENSG00000157654	ENSP00000363654	0.0906	0.5323	0.17		orth329_flk2.15.paml	H00323846	ENSG00000179899	ENSP00000323846	15	0.121	0.2989	0.404818
orth247_nuc.paml	ENSG00000158290	ENSP00000384109	0.02695	0.3868	0.069		orth325_flk1.4.paml	H00401343	ENSG00000179151	ENSP00000401343	4	0.122	0.2592	0.470679
orth248_nuc.paml	ENSG00000158352	ENSP00000289292	0.1403	0.43025	0.326		orth24_flk1.4.paml	H00381007	ENSG00000067798	ENSP00000381007	4	0.123	0.72185	0.170396
orth249_nuc.paml	ENSG00000159433	ENSP00000290607	0.3063	0.4637	0.66		orth392_flk1.4.paml	H00416000	ENSG00000248098	ENSP00000416000	4	0.124	0.8424	0.147198
orth250_nuc.paml	ENSG00000159450	ENSP00000357794	0.441	1.94505	0.226		orth208_flk1.6.paml	H00273317	ENSG00000144791	ENSP00000273317	6	0.125	0.62995	0.198428
orth251_nuc.paml	ENSG00000159516	ENSP00000357737	0.19335	0.29195	0.662		orth214_flk1.6.paml	H00275732	ENSG00000146830	ENSP00000275732	6	0.125	0.33225	0.376223
orth252_nuc.paml	ENSG00000159556	ENSP00000290759	0.00615	0.58545	0.01		orth265_flk1.4.paml	H00296302	ENSG00000163939	ENSP00000296302	4	0.126	0.0305	4.13115
orth253_nuc.paml	ENSG00000159579	ENSP00000377942	0.02065	0.25395	0.081		orth269_flk1.4.paml	H00297338	ENSG00000164754	ENSP00000297338	4	0.127	0.3007	0.422348
orth254_nuc.paml	ENSG00000160145	ENSP00000353109	0.01095	0.56255	0.019		orth105_flk1.5.paml	H00231656	ENSG00000113722	ENSP00000231656	5	0.127	1.0664	0.119092
orth255_nuc.paml	ENSG00000160679	ENSP00000357683	0.00615	0.08585	0.071		orth124_flk1.4.paml	H00362238	ENSG00000124429	ENSP00000362238	4	0.128	0.44135	0.290019
orth256_nuc.paml	ENSG00000161021	ENSP00000292599	0.073	0.46875	0.155		orth184_flk3.4.paml	H00268489	ENSG00000140836	ENSP00000268489	4	0.13	0.52025	0.24988
orth257_nuc.paml	ENSG00000161082	ENSP00000292672	0.06205	0.76835	0.08		orth28_flk1.4.paml	H00384177	ENSG00000070444	ENSP00000384177	4	0.13	0.38965	0.333633
orth258_nuc.paml	ENSG00000162373	ENSP00000360899	0.01235	0.1894	0.065		orth44_flk1.12.paml	H00198939	ENSG00000085872	ENSP00000198939	12	0.13	0.48415	0.268512
orth259_nuc.paml	ENSG00000162761	ENSP00000340226	0.01235	0.45335	0.027		orth197_flk2.4.paml	H00354669	ENSG00000143409	ENSP00000354669	4	0.132	0.603	0.218905
orth260_nuc.paml	ENSG00000163125	ENSP00000358064	0.0567	0.29275	0.193		orth360_flk1.5.paml	H00335044	ENSG00000189079	ENSP00000335044	5	0.134	0.5566	0.240747
orth261_nuc.paml	ENSG00000163209	ENSP00000295367	0.2711	0.4913	0.551		orth342_flk1.5.paml	H00364324	ENSG00000184083	ENSP00000364324	5	0.134	0.2579	0.519581
orth262_nuc.paml	ENSG00000163359	ENSP00000295550	0.09525	0.67025	0.142		orth216_flk1.6.paml	H00362963	ENSG00000147140	ENSP00000362963	6	0.134	0.2782	0.481668
orth263_nuc.paml	ENSG00000163554	ENSP00000357130	0.11615	0.60545	0.191		orth341_flk1.4.paml	H00354451	ENSG00000183856	ENSP00000354451	4	0.136	0.605	0.224793
orth264_nuc.paml	ENSG00000163635	ENSP00000381590	0.07875	0.3197	0.246		orth373_flk1.16.paml	H00354597	ENSG00000198837	ENSP00000354597	16	0.137	0.56475	0.242585
orth265_nuc.paml	ENSG00000163939	ENSP00000296302	0.01095	0.2978	0.036		orth43_flk1.6.paml	H00378969	ENSG00000085224	ENSP00000378969	6	0.138	0.2261	0.610349
orth266_nuc.paml	ENSG00000164442	ENSP00000356623	0.0191	0.33245	0.057		orth378_flk1.4.paml	H00365080	ENSG00000204442	ENSP00000365080	4	0.139	0.1062	1.30885
orth267_nuc.paml	ENSG00000164506	ENSP00000321826	0.03285	0.61445	0.053		orth205_flk2.4.paml	H00381897	ENSG00000143970	ENSP00000381897	4	0.139	0.28065	0.495279
orth268_nuc.paml	ENSG00000164746	ENSP00000410944	0.15815	0.7696	0.205		orth5_flk1.6.paml	H00419465	ENSG00000018408	ENSP00000419465	6	0.141	0.46645	0.302283
orth269_nuc.paml	ENSG00000164754	ENSP00000297338	0.0149	0.70345	0.021		orth340_flk2.29.paml	H00333602	ENSG00000183495	ENSP00000333602	29	0.142	0.41505	0.342127
orth270_nuc.paml	ENSG00000165084	ENSP00000427820	0.0511	0.46815	0.109		orth210_flk1.5.paml	H00410708	ENSG00000145088	ENSP00000410708	5	0.144	0.6142	0.234451
orth271_nuc.paml	ENSG00000165417	ENSP00000298173	0.01085	0.42305	0.025		orth221_flk1.4.paml	H00372035	ENSG00000150457	ENSP00000372035	4	0.145	0.4529	0.320159
orth272_nuc.paml	ENSG00000165556	ENSP00000370408	0.02855	0.71475	0.039		orth225_flk1.4.paml	H00299466	ENSG00000151514	ENSP00000299466	4	0.146	1.0362	0.140899
orth273_nuc.paml	ENSG00000165698	ENSP00000361209	0.041	1.4989	0.027		orth74_flk1.5.paml	H00222270	ENSG00000105663	ENSP00000222270	5	0.146	0.8062	0.181097
orth274_nuc.paml	ENSG00000165915	ENSP00000354689	0.0646	0.5028	0.128		orth286_flk1.6.paml	H00304895	ENSG00000169047	ENSP00000304895	6	0.148	0.5253	0.281744
orth275_nuc.paml	ENSG00000166025	ENSP00000320968	0.0869	0.7782	0.111		orth58_flk1.4.paml	H00385096	ENSG00000100379	ENSP00000385096	4	0.152	0.7109	0.213813
orth276_nuc.paml	ENSG00000166348	ENSP00000345216	0.11595	0.38865	0.298		orth68_flk2.4.paml	H00385705	ENSG00000103460	ENSP00000385705	4	0.153	0.17025	0.898678
orth277_nuc.paml	ENSG00000166833	ENSP00000379396	0.01655	1.06115	0.015		orth107_flk3.4.paml	H00420736	ENSG00000114861	ENSP00000420736	4	0.153	0.1325	1.15472
orth278_nuc.paml	ENSG00000166963	ENSP00000371462	0.1074	0.45055	0.238		orth230_flk1.5.paml	H00282753	ENSG00000152822	ENSP00000282753	5	0.153	0.595	0.257143
orth279_nuc.paml	ENSG00000167548	ENSP00000301067	0.05505	0.3727	0.147		orth23_flk1.8.paml	H00251636	ENSG00000067248	ENSP00000251636	8	0.155	0.61	0.254098
orth280_nuc.paml	ENSG00000167604	ENSP00000252985	0.09945	0.59595	0.166		orth279_flk1.6.paml	H00301067	ENSG00000167548	ENSP00000301067	6	0.156	1.0298	0.151486
orth281_nuc.paml	ENSG00000167615	ENSP00000388053	0.5532	3.28745	0.168		orth347_flk2.6.paml	H00333125	ENSG00000184634	ENSP00000333125	6	0.158	0.54575	0.28951
orth282_nuc.paml	ENSG00000168286	ENSP00000304689	0.0216	0.61435	0.035		orth92_flk1.4.paml	H00263674	ENSG00000110237	ENSP00000263674	4	0.159	0.3182	0.499686
orth283_nuc.paml	ENSG00000168528	ENSP00000362814	0.11475	0.93885	0.122		orth307_flk1.4.paml	H00342144	ENSG00000173040	ENSP00000342144	4	0.159	0.83315	0.190842
orth284_nuc.paml	ENSG00000168556	ENSP00000307183	0.0153	0.40145	0.038		orth200_flk1.7.paml	H00399288	ENSG00000143502	ENSP00000399288	7	0.159	0.13925	1.14183
orth285_nuc.paml	ENSG00000168769	ENSP00000425443	0.24935	0.51265	0.486		orth11_flk1.4.paml	H00055335	ENSG00000049769	ENSP00000055335	4	0.161	0.16565	0.971929
orth286_nuc.paml	ENSG00000169047	ENSP00000304895	0.05275	0.64245	0.082		orth239_flk1.5.paml	H00357907	ENSG00000155111	ENSP00000357907	5	0.161	0.4035	0.399009
orth287_nuc.paml	ENSG00000169083	ENSP00000363822	0.0557	0.3929	0.141		orth164_flk1.8.paml	H00355870	ENSG00000136630	ENSP00000355870	8	0.163	0.23645	0.689364
orth288_nuc.paml	ENSG00000169184	ENSP00000304956	0.04345	0.76765	0.056		orth65_flk1.4.paml	H00317053	ENSG00000102804	ENSP00000317053	4	0.168	0.38885	0.432043
orth289_nuc.paml	ENSG00000169218	ENSP00000383846	0.06105	0.72885	0.083		orth125_flk2.4.paml	H00362013	ENSG00000124496	ENSP00000362013	4	0.17	0.30605	0.555465
orth290_nuc.paml	ENSG00000169230	ENSP00000302114	0.0727	0.40265	0.18		orth140_flk1.7.paml	H00402935	ENSG00000131374	ENSP00000402935	7	0.171	0.68725	0.248818
orth291_nuc.paml	ENSG00000170122	ENSP00000371940	0.01465	2.2089	0.006		orth197_flk1.4.paml	H00354669	ENSG00000143409	ENSP00000354669	4	0.172	0.5312	0.323795
orth292_nuc.paml	ENSG00000170145	ENSP00000305976	0.05195	0.35015	0.148		orth383_flk1.4.paml	H00297512	ENSG00000213199	ENSP00000297512	4	0.173	0.6173	0.280253
orth293_nuc.paml	ENSG00000170242	ENSP00000382382	0.0245	0.49405	0.049		orth82_flk1.4.paml	H00380888	ENSG00000108510	ENSP00000380888	4	0.174	0.237	0.734177
orth294_nuc.paml	ENSG00000170310	ENSP00000398214	0.06275	0.52465	0.119		orth184_flk4.8.paml	H00268489	ENSG00000140836	ENSP00000268489	8	0.174	0.16635	1.04599
orth295_nuc.paml	ENSG00000170325	ENSP00000351686	0.03005	0.62955	0.047		orth241_flk1.6.paml	H00286523	ENSG00000156030	ENSP00000286523	6	0.175	0.4671	0.374652
orth296_nuc.paml	ENSG00000170412	ENSP00000340595	0.06305	0.9175	0.068		orth125_flk3.5.paml	H00362013	ENSG00000124496	ENSP00000362013	5	0.176	0.215	0.818605
orth297_nuc.paml	ENSG00000170606	ENSP00000302961	0.02225	0.377	0.059		orth268_flk1.4.paml	H00410944	ENSG00000164746	ENSP00000410944	4	0.178	1.16935	0.152221
orth298_nuc.paml	ENSG00000170788	ENSP00000402890	0.2166	0.6884	0.314		orth40_flk1.6.paml	H00262719	ENSG00000081913	ENSP00000262719	6	0.178	0.48185	0.36941
orth299_nuc.paml	ENSG00000170819	ENSP00000304987	0.0911	0.4858	0.187		orth168_flk1.4.paml	H00282441	ENSG00000137693	ENSP00000282441	4	0.179	0.3406	0.525543
orth300_nuc.paml	ENSG00000170967	ENSP00000302805	0.10815	0.73645	0.146		orth375_flk6.4.paml	H00386765	ENSG00000204120	ENSP00000386765	4	0.18	0.1184	1.52027
orth301_nuc.paml	ENSG00000171772	ENSP00000341282	0.22915	0.60895	0.376		orth212_flk1.8.paml	H00274853	ENSG00000146112	ENSP00000274853	8	0.181	0.7597	0.238252
orth302_nuc.paml	ENSG00000171988	ENSP00000382204	0.07745	0.5425	0.142		orth14_flk5.4.paml	H00347325	ENSG00000055609	ENSP00000347325	4	0.183	0.40295	0.454151
orth303_nuc.paml	ENSG00000172322	ENSP00000344563	0.20525	0.7298	0.281		orth154_flk2.6.paml	H00370723	ENSG00000134852	ENSP00000370723	6	0.184	0.36015	0.510898
orth304_nuc.paml	ENSG00000172379	ENSP00000307479	0.0117	0.6098	0.019		orth35_flk1.4.paml	H00323300	ENSG00000076382	ENSP00000323300	4	0.188	0.56495	0.332773
orth305_nuc.paml	ENSG00000172534	ENSP00000359001	0.03145	0.54085	0.058		orth34_flk1.4.paml	H00384792	ENSG00000075702	ENSP00000384792	4	0.188	0.49525	0.379606
orth306_nuc.paml	ENSG00000172765	ENSP00000327349	0.0214	0.3328	0.064		orth279_flk20.5.paml	H00301067	ENSG00000167548	ENSP00000301067	5	0.191	0.47015	0.406253
orth307_nuc.paml	ENSG00000173040	ENSP00000342144	0.1797	0.6814	0.263		orth85_flk1.4.paml	H00251642	ENSG00000108771	ENSP00000251642	4	0.192	0.8952	0.214477
orth308_nuc.paml	ENSG00000173175	ENSP00000419361	0.0213	0.7658	0.027		orth202_flk1.12.paml	H00271915	ENSG00000143603	ENSP00000271915	12	0.192	0.1036	1.85328
orth309_nuc.paml	ENSG00000173889	ENSP00000420294	0.03205	0.33965	0.094		orth179_flk1.4.paml	H00371155	ENSG00000139496	ENSP00000371155	4	0.194	0.039	4.97436
orth310_nuc.paml	ENSG00000173905	ENSP00000417354	0.1075	0.4239	0.253		orth199_flk2.5.paml	H00355961	ENSG00000143493	ENSP00000355961	5	0.194	0.5213	0.372147
orth311_nuc.paml	ENSG00000173954	ENSP00000402125	0.1649	0.30865	0.534		orth243_flk9.7.paml	H00380376	ENSG00000157212	ENSP00000380376	7	0.195	0.43695	0.446275
orth312_nuc.paml	ENSG00000174111	ENSP00000330659	0.0104	0.32425	0.032		orth242_flk1.7.paml	H00392558	ENSG00000156304	ENSP00000392558	7	0.195	0.5626	0.346605
orth313_nuc.paml	ENSG00000174197	ENSP00000219905	0.09185	0.3352	0.274		orth25_flk2.5.paml	H00365624	ENSG00000068400	ENSP00000365624	5	0.197	0.2406	0.818786
orth314_nuc.paml	ENSG00000175745	ENSP00000325819	0.0009	0.3641	0.002		orth192_flk1.4.paml	H00269724	ENSG00000141858	ENSP00000269724	4	0.198	0.1156	1.7128
orth315_nuc.paml	ENSG00000176165	ENSP00000371975	0.08215	0.40555	0.202		orth371_flk2.4.paml	H00363929	ENSG00000198646	ENSP00000363929	4	0.2	0.17445	1.14646
orth316_nuc.paml	ENSG00000176542	ENSP00000320794	0.09045	0.3965	0.228		orth110_flk1.6.paml	H00234389	ENSG00000116032	ENSP00000234389	6	0.207	1.0436	0.198352
orth317_nuc.paml	ENSG00000176769	ENSP00000357631	0.1396	0.54125	0.257		orth287_flk3.5.paml	H00363822	ENSG00000169083	ENSP00000363822	5	0.209	0.3217	0.649674
orth318_nuc.paml	ENSG00000177548	ENSP00000350934	0.06795	1.03485	0.065		orth67_flk1.4.paml	H00251020	ENSG00000103449	ENSP00000251020	4	0.21	0.40515	0.518327
orth319_nuc.paml	ENSG00000177606	ENSP00000360266	0.01235	0.7234	0.017		orth60_flk1.4.paml	H00346359	ENSG00000100578	ENSP00000346359	4	0.211	0.5754	0.366701
orth320_nuc.paml	ENSG00000178209	ENSP00000323856	0.02975	1.75615	0.016		orth36_flk1.4.paml	H00327077	ENSG00000078674	ENSP00000327077	4	0.212	0.3463	0.612186
orth321_nuc.paml	ENSG00000178385	ENSP00000417003	0.0435	0.42785	0.101		orth181_flk1.4.paml	H00374110	ENSG00000139737	ENSP00000374110	4	0.213	1.122	0.18984
orth322_nuc.paml	ENSG00000178404	ENSP00000312767	0.4797	1.20835	0.396		orth106_flk1.5.paml	H00424765	ENSG00000114019	ENSP00000424765	5	0.22	0.4035	0.545229
orth323_nuc.paml	ENSG00000178607	ENSP00000401445	0.0337	0.51755	0.065		orth68_flk3.5.paml	H00385705	ENSG00000103460	ENSP00000385705	5	0.223	0.15095	1.47731
orth324_nuc.paml	ENSG00000178921	ENSP00000313490	0.0654	0.53955	0.121		orth228_flk1.6.paml	H00339764	ENSG00000152784	ENSP00000339764	6	0.226	0.77855	0.290283
orth325_nuc.paml	ENSG00000179151	ENSP00000401343	0.0924	0.49625	0.186		orth327_flk1.11.paml	H00378515	ENSG00000179361	ENSP00000378515	11	0.226	0.57465	0.393283
orth326_nuc.paml	ENSG00000179271	ENSP00000323065	0.1635	0.95785	0.17		orth125_flk1.5.paml	H00362013	ENSG00000124496	ENSP00000362013	5	0.229	0.64555	0.354736
orth327_nuc.paml	ENSG00000179361	ENSP00000378515	0.06115	0.3603	0.169		orth126_flk2.14.paml	H00244769	ENSG00000124788	ENSP00000244769	14	0.231	0.535	0.431776
orth328_nuc.paml	ENSG00000179846	ENSP00000426190	0.07255	1.2958	0.055		orth103_flk1.4.paml	H00264935	ENSG00000112877	ENSP00000264935	4	0.234	1.08095	0.216476
orth329_nuc.paml	ENSG00000179899	ENSP00000323846	0.0388	0.3506	0.11		orth66_flk3.17.paml	H00396538	ENSG00000102908	ENSP00000396538	17	0.236	0.35255	0.669409
orth330_nuc.paml	ENSG00000179912	ENSP00000385169	0.0236	0.25205	0.093		orth138_flk1.6.paml	H00377144	ENSG00000130733	ENSP00000377144	6	0.237	0.60725	0.390284
orth331_nuc.paml	ENSG00000179950	ENSP00000322016	0.0064	0.55325	0.011		orth77_flk1.10.paml	H00384004	ENSG00000106536	ENSP00000384004	10	0.239	0.21835	1.09457
orth332_nuc.paml	ENSG00000180535	ENSP00000326391	0.0987	1.8242	0.054		orth53_flk1.4.paml	H00308533	ENSG00000092208	ENSP00000308533	4	0.24	0.2019	1.18871
orth333_nuc.paml	ENSG00000180638	ENSP00000326671	0.4545	1.3234	0.343		orth123_flk2.29.paml	H00361066	ENSG00000124151	ENSP00000361066	29	0.24	0.5868	0.408998
orth334_nuc.paml	ENSG00000181555	ENSP00000386759	0.07565	0.4491	0.168		orth75_flk1.4.paml	H00378812	ENSG00000106153	ENSP00000378812	4	0.241	0.73675	0.327112
orth335_nuc.paml	ENSG00000181852	ENSP00000342755	0.0014	0.51165	0.002		orth39_flk2.5.paml	H00371638	ENSG00000080503	ENSP00000371638	5	0.241	0.70025	0.344163
orth336_nuc.paml	ENSG00000182255	ENSP00000328511	0.0131	0.4263	0.03		orth206_flk1.14.paml	H00304108	ENSG00000144369	ENSP00000304108	14	0.244	0.2936	0.831063
orth337_nuc.paml	ENSG00000182568	ENSP00000333367	0.0089	0.40675	0.021		orth187_flk2.7.paml	H00401727	ENSG00000141052	ENSP00000401727	7	0.247	0.35365	0.698431
orth338_nuc.paml	ENSG00000182621	ENSP00000338185	0.0129	0.49535	0.026		orth243_flk8.7.paml	H00380376	ENSG00000157212	ENSP00000380376	7	0.25	0.84605	0.295491
orth339_nuc.paml	ENSG00000183347	ENSP00000359485	0.3359	0.53015	0.633		orth133_flk1.9.paml	H00429013	ENSG00000126016	ENSP00000429013	9	0.251	0.6583	0.381285
orth340_nuc.paml	ENSG00000183495	ENSP00000333602	0.0736	0.63755	0.115		orth183_flk1.13.paml	H00399851	ENSG00000140521	ENSP00000399851	13	0.252	0.5729	0.439867
orth341_nuc.paml	ENSG00000183856	ENSP00000354451	0.08455	0.49235	0.171		orth54_flk8.4.paml	H00263205	ENSG00000099917	ENSP00000263205	4	0.256	0.3278	0.780964
orth342_nuc.paml	ENSG00000184083	ENSP00000364324	0.03935	0.29335	0.134		orth337_flk1.15.paml	H00333367	ENSG00000182568	ENSP00000333367	15	0.258	0.35695	0.72279
orth343_nuc.paml	ENSG00000184148	ENSP00000332163	0.1999	0.2673	0.747		orth76_flk1.4.paml	H00223145	ENSG00000106415	ENSP00000223145	4	0.259	0.342	0.75731
orth344_nuc.paml	ENSG00000184221	ENSP00000371785	0.0387	0.8892	0.043		orth290_flk1.6.paml	H00302114	ENSG00000169230	ENSP00000302114	6	0.259	0.25355	1.02149
orth345_nuc.paml	ENSG00000184384	ENSP00000412394	0.10035	0.41155	0.243		orth191_flk1.13.paml	H00353362	ENSG00000141837	ENSP00000353362	13	0.261	0.95815	0.2724
orth346_nuc.paml	ENSG00000184486	ENSP00000329170	0.00045	0.4413	0.001		orth21_flk3.4.paml	H00162391	ENSG00000065970	ENSP00000162391	4	0.262	0.37945	0.690473
orth347_nuc.paml	ENSG00000184634	ENSP00000333125	0.0146	0.3661	0.039		orth184_flk5.5.paml	H00268489	ENSG00000140836	ENSP00000268489	5	0.263	0.30615	0.859056
orth348_nuc.paml	ENSG00000184863	ENSP00000384160	0.0697	0.41015	0.169		orth71_flk1.7.paml	H00385211	ENSG00000104805	ENSP00000385211	7	0.263	0.40455	0.650105
orth349_nuc.paml	ENSG00000185215	ENSP00000332326	0.14985	0.8825	0.169		orth376_flk1.4.paml	H00364815	ENSG00000204394	ENSP00000364815	4	0.265	0.32295	0.82056
orth350_nuc.paml	ENSG00000185551	ENSP00000329908	0.0005	0.3076	0.001		orth207_flk1.4.paml	H00373277	ENSG00000144642	ENSP00000373277	4	0.267	0.2043	1.3069
orth351_nuc.paml	ENSG00000185591	ENSP00000329357	0.01905	0.2449	0.077		orth27_flk1.4.paml	H00424827	ENSG00000069869	ENSP00000424827	4	0.269	0.18755	1.43428
orth352_nuc.paml	ENSG00000186212	ENSP00000334879	0.19545	0.56915	0.343		orth330_flk1.10.paml	H00385169	ENSG00000179912	ENSP00000385169	10	0.27	0.1443	1.8711
orth353_nuc.paml	ENSG00000186260	ENSP00000345841	0.0112	0.5668	0.019		orth123_flk1.5.paml	H00361066	ENSG00000124151	ENSP00000361066	5	0.271	0.68945	0.393067
orth354_nuc.paml	ENSG00000186472	ENSP00000334319	0.07285	0.57245	0.127		orth112_flk2.4.paml	H00349748	ENSG00000116560	ENSP00000349748	4	0.272	0.66035	0.411903
orth355_nuc.paml	ENSG00000188026	ENSP00000366070	0.039	1.41055	0.027		orth198_flk1.5.paml	H00351407	ENSG00000143437	ENSP00000351407	5	0.275	0.29155	0.943234
orth356_nuc.paml	ENSG00000188483	ENSP00000361569	0.016	0.30835	0.051		orth109_flk3.14.paml	H00386456	ENSG00000115977	ENSP00000386456	14	0.276	0.4381	0.629993
orth357_nuc.paml	ENSG00000188559	ENSP00000202677	0.03515	0.28405	0.123		orth54_flk7.16.paml	H00263205	ENSG00000099917	ENSP00000263205	16	0.278	0.2519	1.10361
orth358_nuc.paml	ENSG00000188878	ENSP00000374221	0.20475	0.57415	0.356		orth66_flk1.5.paml	H00396538	ENSG00000102908	ENSP00000396538	5	0.279	0.2818	0.990064
orth359_nuc.paml	ENSG00000188895	ENSP00000381543	0.016	0.1274	0.125		orth243_flk4.8.paml	H00380376	ENSG00000157212	ENSP00000380376	8	0.282	0.5687	0.495868
orth360_nuc.paml	ENSG00000189079	ENSP00000335044	0.05295	0.45565	0.116		orth136_flk1.4.paml	H00249499	ENSG00000128709	ENSP00000249499	4	0.284	0.3911	0.726157
orth361_nuc.paml	ENSG00000196187	ENSP00000355800	0.0568	0.67865	0.083		orth8_flk1.4.paml	H00264670	ENSG00000037474	ENSP00000264670	4	0.289	0.47495	0.608485
orth362_nuc.paml	ENSG00000196498	ENSP00000348551	0.06075	0.88595	0.068		orth243_flk5.4.paml	H00380376	ENSG00000157212	ENSP00000380376	4	0.289	0.21275	1.3584
orth363_nuc.paml	ENSG00000196588	ENSP00000379861	0.07965	0.5308	0.15		orth379_flk1.4.paml	H00365175	ENSG00000204469	ENSP00000365175	4	0.291	0.1791	1.62479
orth364_nuc.paml	ENSG00000196782	ENSP00000421180	0.0632	0.58165	0.108		orth161_flk1.5.paml	H00367923	ENSG00000136143	ENSP00000367923	5	0.292	0.4282	0.681924
orth365_nuc.paml	ENSG00000196859	ENSP00000347823	0.14985	0.6252	0.239		orth347_flk1.26.paml	H00333125	ENSG00000184634	ENSP00000333125	26	0.292	0.19045	1.53321
orth366_nuc.paml	ENSG00000197386	ENSP00000347184	0.05055	0.4797	0.105		orth61_flk1.4.paml	H00251038	ENSG00000100722	ENSP00000251038	4	0.295	0.46365	0.636256
orth367_nuc.paml	ENSG00000197451	ENSP00000351108	0.02665	0.4448	0.059		orth257_flk2.4.paml	H00292672	ENSG00000161082	ENSP00000292672	4	0.295	0.5432	0.543078
orth368_nuc.paml	ENSG00000197694	ENSP00000361824	0.01	0.4569	0.021		orth62_flk1.8.paml	H00420095	ENSG00000101040	ENSP00000420095	8	0.295	0.13345	2.21057
orth369_nuc.paml	ENSG00000197705	ENSP00000352314	0.0035	0.4242	0.008		orth263_flk1.4.paml	H00357130	ENSG00000163554	ENSP00000357130	4	0.301	0.58315	0.516162
orth370_nuc.paml	ENSG00000198218	ENSP00000350094	0.00585	0.36145	0.016		orth364_flk2.25.paml	H00421180	ENSG00000196782	ENSP00000421180	25	0.303	0.1754	1.72748
orth371_nuc.paml	ENSG00000198646	ENSP00000363929	0.04435	0.22725	0.195		orth364_flk1.4.paml	H00421180	ENSG00000196782	ENSP00000421180	4	0.304	0.3487	0.87181
orth372_nuc.paml	ENSG00000198729	ENSP00000355260	0.04385	0.4013	0.109		orth303_flk1.4.paml	H00344563	ENSG00000172322	ENSP00000344563	4	0.307	0.76305	0.402333
orth373_nuc.paml	ENSG00000198837	ENSP00000354597	0.0316	0.4315	0.073		orth253_flk1.4.paml	H00377942	ENSG00000159579	ENSP00000377942	4	0.309	0.2553	1.21034
orth374_nuc.paml	ENSG00000198929	ENSP00000355133	0.02185	0.47985	0.045		orth361_flk1.6.paml	H00355800	ENSG00000196187	ENSP00000355800	6	0.312	0.5295	0.589235
orth375_nuc.paml	ENSG00000204120	ENSP00000386765	0.0308	0.3482	0.088		orth79_flk2.4.paml	H00265997	ENSG00000107864	ENSP00000265997	4	0.316	0.37115	0.851408
orth376_nuc.paml	ENSG00000204394	ENSP00000364815	0.03645	0.535	0.068		orth310_flk1.5.paml	H00417354	ENSG00000173905	ENSP00000417354	5	0.317	0.5387	0.588454
orth377_nuc.paml	ENSG00000204406	ENSP00000384672	0.02755	0.16375	0.168		orth243_flk3.7.paml	H00380376	ENSG00000157212	ENSP00000380376	7	0.32	0.62955	0.5083
orth378_nuc.paml	ENSG00000204442	ENSP00000365080	0.04065	0.31225	0.13		orth302_flk1.5.paml	H00382204	ENSG00000171988	ENSP00000382204	5	0.321	0.22785	1.40882
orth379_nuc.paml	ENSG00000204469	ENSP00000365175	0.05675	0.28	0.202		orth380_flk1.4.paml	H00365318	ENSG00000204498	ENSP00000365318	4	0.322	0.2978	1.08126
orth380_nuc.paml	ENSG00000204498	ENSP00000365318	0.0452	0.36325	0.124		orth96_flk1.19.paml	H00379915	ENSG00000111676	ENSP00000379915	19	0.323	0.3561	0.907049
orth381_nuc.paml	ENSG00000204574	ENSP00000313603	0.0449	0.6126	0.073		orth46_flk1.4.paml	H00395705	ENSG00000090061	ENSP00000395705	4	0.325	0.4755	0.683491
orth382_nuc.paml	ENSG00000205108	ENSP00000417711	0.5358	0.5153	1.039		orth289_flk1.7.paml	H00383846	ENSG00000169218	ENSP00000383846	7	0.328	0.48395	0.677756
orth383_nuc.paml	ENSG00000213199	ENSP00000297512	0.10805	1.17005	0.092		orth129_flk1.4.paml	H00245564	ENSG00000125459	ENSP00000245564	4	0.33	0.4698	0.702427
orth384_nuc.paml	ENSG00000214265	ENSP00000384250	0.07555	0.383	0.197		orth41_flk1.4.paml	H00380136	ENSG00000083168	ENSP00000380136	4	0.332	0.3629	0.914853
orth385_nuc.paml	ENSG00000214694	ENSP00000387020	0.06665	0.94315	0.07		orth215_flk1.4.paml	H00308546	ENSG00000146834	ENSP00000308546	4	0.333	0.3803	0.875625
orth386_nuc.paml	ENSG00000229474	ENSP00000416673	0.17895	0.52085	0.343		orth65_flk2.13.paml	H00317053	ENSG00000102804	ENSP00000317053	13	0.333	0.18855	1.76611
orth387_nuc.paml	ENSG00000231887	ENSP00000412436	0.5084	0.6247	0.813		orth241_flk2.8.paml	H00286523	ENSG00000156030	ENSP00000286523	8	0.336	0.54645	0.614878
orth388_nuc.paml	ENSG00000232067	ENSP00000398718	1.1095	1.3442	0.825		orth78_flk1.4.paml	H00242057	ENSG00000106546	ENSP00000242057	4	0.339	0.8226	0.412108
orth389_nuc.paml	ENSG00000234224	ENSP00000395244	0.08705	0.6588	0.132		orth42_flk1.4.paml	H00264230	ENSG00000084092	ENSP00000264230	4	0.34	0.94025	0.361606
orth390_nuc.paml	ENSG00000239779	ENSP00000377542	0.0824	0.24425	0.337		orth321_flk1.7.paml	H00417003	ENSG00000178385	ENSP00000417003	7	0.356	0.3701	0.961902
orth391_nuc.paml	ENSG00000241978	ENSP00000429249	0.0906	0.5323	0.17		orth243_flk1.5.paml	H00380376	ENSG00000157212	ENSP00000380376	5	0.359	0.6458	0.5559
orth392_nuc.paml	ENSG00000248098	ENSP00000416000	0.0314	0.8927	0.035		orth248_flk1.6.paml	H00289292	ENSG00000158352	ENSP00000289292	6	0.362	0.50685	0.714215
							orth246_flk1.6.paml	H00363654	ENSG00000157654	ENSP00000363654	6	0.364	0.45815	0.7945
							orth391_flk1.6.paml	H00429249	ENSG00000241978	ENSP00000429249	6	0.364	0.45815	0.7945
							orth343_flk3.4.paml	H00332163	ENSG00000184148	ENSP00000332163	4	0.368	0.2737	1.34454
							orth139_flk1.4.paml	H00364603	ENSG00000131059	ENSP00000364603	4	0.371	0.52895	0.70139
							orth371_flk1.25.paml	H00363929	ENSG00000198646	ENSP00000363929	25	0.371	0.1767	2.0996
							orth313_flk1.8.paml	H00219905	ENSG00000174197	ENSP00000219905	8	0.373	0.3225	1.15659
							orth134_flk1.16.paml	H00380019	ENSG00000126746	ENSP00000380019	16	0.377	0.24865	1.51619
							orth119_flk1.4.paml	H00263062	ENSG00000120616	ENSP00000263062	4	0.378	0.3211	1.1772
							orth300_flk1.4.paml	H00302805	ENSG00000170967	ENSP00000302805	4	0.383	0.7752	0.494066
							orth89_flk1.5.paml	H00379401	ENSG00000109205	ENSP00000379401	5	0.386	0.56545	0.682642
							orth279_flk2.4.paml	H00301067	ENSG00000167548	ENSP00000301067	4	0.387	0.3746	1.0331
							orth31_flk1.4.paml	H00264956	ENSG00000072840	ENSP00000264956	4	0.388	0.5353	0.724827
							orth52_flk1.4.paml	H00430497	ENSG00000091656	ENSP00000430497	4	0.393	0.25785	1.52414
							orth222_flk1.10.paml	H00280665	ENSG00000151065	ENSP00000280665	10	0.396	0.45345	0.873305
							orth202_flk2.14.paml	H00271915	ENSG00000143603	ENSP00000271915	14	0.397	0.2313	1.71639
							orth339_flk1.4.paml	H00359485	ENSG00000183347	ENSP00000359485	4	0.406	0.62015	0.65468
							orth133_flk2.7.paml	H00429013	ENSG00000126016	ENSP00000429013	7	0.419	0.25465	1.6454
							orth79_flk1.4.paml	H00265997	ENSG00000107864	ENSP00000265997	4	0.432	0.071	6.08451
							orth195_flk1.4.paml	H00359474	ENSG00000143032	ENSP00000359474	4	0.434	0.3019	1.43756
							orth102_flk1.4.paml	H00358813	ENSG00000112742	ENSP00000358813	4	0.435	0.40655	1.06998
							orth157_flk1.4.paml	H00257905	ENSG00000135447	ENSP00000257905	4	0.446	0.25235	1.76739
							orth18_flk1.4.paml	H00313059	ENSG00000060237	ENSP00000313059	4	0.447	0.27385	1.63228
							orth122_flk1.5.paml	H00369996	ENSG00000123594	ENSP00000369996	5	0.448	1.0644	0.420894
							orth177_flk2.4.paml	H00334836	ENSG00000138756	ENSP00000334836	4	0.452	0.2688	1.68155
							orth301_flk1.5.paml	H00341282	ENSG00000171772	ENSP00000341282	5	0.454	0.49225	0.922296
							orth81_flk1.6.paml	H00225388	ENSG00000108256	ENSP00000225388	6	0.455	0.0356	12.7809
							orth147_flk1.4.paml	H00350718	ENSG00000133069	ENSP00000350718	4	0.458	0.20205	2.26677
							orth309_flk1.6.paml	H00420294	ENSG00000173889	ENSP00000420294	6	0.458	0.1263	3.62629
							orth377_flk1.5.paml	H00384672	ENSG00000204406	ENSP00000384672	5	0.462	0.17595	2.62575
							orth287_flk2.6.paml	H00363822	ENSG00000169083	ENSP00000363822	6	0.475	0.31125	1.5261
							orth14_flk4.4.paml	H00347325	ENSG00000055609	ENSP00000347325	4	0.477	0.7632	0.625
							orth47_flk1.12.paml	H00205061	ENSG00000090863	ENSP00000205061	12	0.478	0.25775	1.85451
							orth156_flk1.5.paml	H00257821	ENSG00000135365	ENSP00000257821	5	0.48	0.1791	2.68007
							orth48_flk3.4.paml	H00379144	ENSG00000090905	ENSP00000379144	4	0.491	0.07625	6.43934
							orth117_flk1.4.paml	H00353734	ENSG00000118495	ENSP00000353734	4	0.496	0.4997	0.992596
							orth220_flk5.4.paml	H00377232	ENSG00000148337	ENSP00000377232	4	0.505	0.3448	1.46462
							orth389_flk1.12.paml	H00395244	ENSG00000234224	ENSP00000395244	12	0.508	0.49635	1.02347
							orth292_flk1.4.paml	H00305976	ENSG00000170145	ENSP00000305976	4	0.509	0.31175	1.63272
							orth298_flk1.4.paml	H00402890	ENSG00000170788	ENSP00000402890	4	0.51	0.4647	1.09748
							orth287_flk1.23.paml	H00363822	ENSG00000169083	ENSP00000363822	23	0.515	0.13645	3.77428
							orth311_flk1.4.paml	H00402125	ENSG00000173954	ENSP00000402125	4	0.516	0.31655	1.63007
							orth352_flk1.5.paml	H00334879	ENSG00000186212	ENSP00000334879	5	0.517	0.444	1.16441
							orth109_flk1.7.paml	H00386456	ENSG00000115977	ENSP00000386456	7	0.517	0.30155	1.71448
							orth264_flk1.10.paml	H00381590	ENSG00000163635	ENSP00000381590	10	0.521	0.1463	3.56118
							orth236_flk1.4.paml	H00391504	ENSG00000154479	ENSP00000391504	4	0.522	0.3685	1.41655
							orth22_flk1.10.paml	H00387442	ENSG00000066427	ENSP00000387442	10	0.522	0.5984	0.872326
							orth175_flk1.4.paml	H00347046	ENSG00000138735	ENSP00000347046	4	0.531	0.9853	0.538922
							orth285_flk1.5.paml	H00425443	ENSG00000168769	ENSP00000425443	5	0.532	0.4562	1.16616
							orth29_flk1.4.paml	H00367343	ENSG00000070610	ENSP00000367343	4	0.535	0.3091	1.73083
							orth261_flk1.4.paml	H00295367	ENSG00000163209	ENSP00000295367	4	0.551	0.3066	1.79713
							orth141_flk1.4.paml	H00303282	ENSG00000131398	ENSP00000303282	4	0.559	0.25855	2.16206
							orth48_flk1.8.paml	H00379144	ENSG00000090905	ENSP00000379144	8	0.56	0.05825	9.61373
							orth249_flk1.4.paml	H00290607	ENSG00000159433	ENSP00000290607	4	0.561	0.59925	0.93617
							orth251_flk1.4.paml	H00357737	ENSG00000159516	ENSP00000357737	4	0.573	0.3871	1.48024
							orth249_flk2.5.paml	H00290607	ENSG00000159433	ENSP00000290607	5	0.58	0.3841	1.51002
							orth322_flk1.4.paml	H00312767	ENSG00000178404	ENSP00000312767	4	0.585	0.75745	0.772328
							orth333_flk1.4.paml	H00326671	ENSG00000180638	ENSP00000326671	4	0.593	1.7226	0.344247
							orth70_flk1.4.paml	H00265433	ENSG00000104320	ENSP00000265433	4	0.618	0.4353	1.41971
							orth386_flk1.4.paml	H00416673	ENSG00000229474	ENSP00000416673	4	0.653	0.3303	1.97699
							orth113_flk1.4.paml	H00425133	ENSG00000116698	ENSP00000425133	4	0.662	0.0618	10.712
							orth28_flk2.4.paml	H00384177	ENSG00000070444	ENSP00000384177	4	0.672	0.1487	4.51917
							orth276_flk1.4.paml	H00345216	ENSG00000166348	ENSP00000345216	4	0.674	0.15775	4.27258
							orth78_flk2.4.paml	H00242057	ENSG00000106546	ENSP00000242057	4	0.688	0.4844	1.42031
							orth174_flk1.5.paml	H00378431	ENSG00000138722	ENSP00000378431	5	0.713	0.4054	1.75876
							orth109_flk2.4.paml	H00386456	ENSG00000115977	ENSP00000386456	4	0.751	0.1658	4.52955
							orth285_flk2.4.paml	H00425443	ENSG00000168769	ENSP00000425443	4	0.789	0.5399	1.46138
							orth52_flk2.7.paml	H00430497	ENSG00000091656	ENSP00000430497	7	0.798	0.2536	3.14669
							orth152_flk1.4.paml	H00256972	ENSG00000134551	ENSP00000256972	4	0.803	0.59835	1.34202
							orth387_flk1.4.paml	H00412436	ENSG00000231887	ENSP00000412436	4	0.803	0.59835	1.34202
							orth118_flk1.4.paml	H00324463	ENSG00000119596	ENSP00000324463	4	0.81	0.2607	3.10702
							orth107_flk1.7.paml	H00420736	ENSG00000114861	ENSP00000420736	7	0.814	0.37945	2.14521
							orth285_flk3.4.paml	H00425443	ENSG00000168769	ENSP00000425443	4	0.832	0.3722	2.23536
							orth153_flk1.4.paml	H00391440	ENSG00000134686	ENSP00000391440	4	0.836	0.2371	3.52594
							orth343_flk2.4.paml	H00332163	ENSG00000184148	ENSP00000332163	4	0.849	0.1876	4.52559
							orth279_flk3.9.paml	H00301067	ENSG00000167548	ENSP00000301067	9	0.856	0.38235	2.23879
							orth54_flk6.6.paml	H00263205	ENSG00000099917	ENSP00000263205	6	0.872	0.4412	1.97643
							orth245_flk2.4.paml	H00405400	ENSG00000157653	ENSP00000405400	4	0.964	0.90825	1.06138
							orth128_flk1.4.paml	H00313500	ENSG00000125319	ENSP00000313500	4	0.974	0.4034	2.41448
							orth148_flk1.4.paml	H00380413	ENSG00000133612	ENSP00000380413	4	1.056	0.3594	2.93823
							orth245_flk1.8.paml	H00405400	ENSG00000157653	ENSP00000405400	8	1.181	0.3291	3.58857
							orth91_flk1.4.paml	H00377528	ENSG00000109670	ENSP00000377528	4	1.19	0.7195	1.65393
							orth388_flk1.4.paml	H00398718	ENSG00000232067	ENSP00000398718	4	1.247	0.8065	1.54619
							orth217_flk1.27.paml	H00276185	ENSG00000147234	ENSP00000276185	27	1.637	0.4771	3.43115
							orth184_flk8.4.paml	H00268489	ENSG00000140836	ENSP00000268489	4	1.834	0.0586	31.2969
							orth184_flk7.6.paml	H00268489	ENSG00000140836	ENSP00000268489	6	1.899	0.3513	5.40564
							orth220_flk3.4.paml	H00377232	ENSG00000148337	ENSP00000377232	4	3.703	0.3103	11.9336
							orth135_flk1.4.paml	H00386200	ENSG00000128573	ENSP00000386200	4	7.08	0.12485	56.708
							orth21_flk2.8.paml	H00162391	ENSG00000065970	ENSP00000162391	8	8.225	0.2177	37.7814
