# Supplementary material for: Insight into Role of Selection in the Evolution of Polyglutamine Tracts in Humans
Source: PLoS One. 2012 Jul 25;7(7):e41167. doi: 10.1371/journal.pone.0041167 (PMC3405088; doi:10.1371/journal.pone.0041167)
Supplement: Information S4 — dN and dS rates for polyQ tracts’ N and C-terminal flanking regions. (XLS) [file pone.0041167.s004.xls]

## Sheet: N-terminal
REPEAT	LENGTH	PROTEIN	DN	DS	DN/DS
orth100_flk1	10	ENSP00000343948	0	0.76265	0
orth101_flk1	38	ENSP00000230354	0.00715	0.54415	0.013
orth102_flk1	4	ENSP00000358813	0.1678	0.30945	0.542
orth103_flk1	4	ENSP00000264935	0.2409	0.7935	0.303
orth104_flk1	4	ENSP00000231524	0.0158	0.3526	0.044
orth105_flk1	5	ENSP00000231656	0	1.01685	0
orth106_flk1	5	ENSP00000424765	0.0595	0.50635	0.117
orth107_flk1	7	ENSP00000420736	2.24665	0.63835	3.519
orth107_flk2	4	ENSP00000420736	0	0.20975	0
orth108_flk1	4	ENSP00000282549	0	1.61555	0
orth109_flk1	7	ENSP00000386456	0.0926	0.2503	0.369
orth109_flk2	4	ENSP00000386456	0.04255	0.5158	0.082
orth109_flk3	14	ENSP00000386456	0.02665	0.3956	0.067
orth110_flk1	6	ENSP00000234389	0.1914	0.50175	0.381
orth111_flk1	4	ENSP00000365007	0.03045	1.8303	0.016
orth113_flk1	4	ENSP00000425133	0.0335	0.05535	0.605
orth115_flk1	5	ENSP00000400694	0	0.1119	0
orth117_flk1	4	ENSP00000353734	0.2227	0.8424	0.264
orth118_flk1	4	ENSP00000324463	0.2112	0.2607	0.81
orth119_flk1	4	ENSP00000263062	0.0551	0.34185	0.161
orth11_flk1	4	ENSP00000055335	0	0.14875	0
orth120_flk1	5	ENSP00000359299	0.09315	0.41845	0.222
orth121_flk1	4	ENSP00000340507	0.0153	0.9916	0.015
orth122_flk1	5	ENSP00000369996	0.4434	0.3605	1.229
orth123_flk1	5	ENSP00000361066	0.1928	0.8276	0.232
orth123_flk2	29	ENSP00000361066	0.22985	0.68445	0.335
orth124_flk1	4	ENSP00000362238	0.0865	0.31555	0.274
orth125_flk1	5	ENSP00000362013	0.14685	0.3283	0.447
orth125_flk2	4	ENSP00000362013	0	0.5427	0
orth125_flk3	5	ENSP00000362013	0	0.0464	0
orth126_flk1	12	ENSP00000244769	0.0282	0.25235	0.111
orth127_flk1	23	ENSP00000352514	0	0.19835	0
orth128_flk1	4	ENSP00000313500	0.5096	0.44155	1.154
orth129_flk1	4	ENSP00000245564	0.12405	0.59345	0.209
orth12_flk1	4	ENSP00000332744	0.112	0.74755	0.149
orth130_flk1	4	ENSP00000315955	0.04535	1.12585	0.04
orth131_flk1	4	ENSP00000348632	0.02745	1.0482	0.026
orth132_flk1	4	ENSP00000246043	0.0934	1.11205	0.083
orth133_flk1	9	ENSP00000429013	0.16565	0.6583	0.251
orth134_flk1	16	ENSP00000380019	0.2229	0.36525	0.61
orth135_flk2	4	ENSP00000386200	0	0.35485	0
orth135_flk4	40	ENSP00000386200	0	0.04235	0
orth135_flk5	10	ENSP00000386200	0	0.2109	0
orth135_flk6	4	ENSP00000386200	0	0.21535	0
orth136_flk1	4	ENSP00000249499	0.25985	0.8372	0.31
orth138_flk1	6	ENSP00000377144	0.25575	0.65945	0.387
orth139_flk1	4	ENSP00000364603	0.31955	0.4925	0.648
orth140_flk1	7	ENSP00000402935	0.18845	0.49915	0.377
orth141_flk1	4	ENSP00000303282	0.1089	0.2208	0.493
orth143_flk1	4	ENSP00000254667	0.0576	1.1765	0.048
orth144_flk1	6	ENSP00000351416	0	0.327	0
orth145_flk1	4	ENSP00000351559	0.01205	1.29255	0.009
orth147_flk1	4	ENSP00000350718	0.0462	0.11925	0.387
orth147_flk2	4	ENSP00000350718	0.0506	0.63615	0.079
orth147_flk3	6	ENSP00000350718	0	1.11665	0
orth149_flk1	4	ENSP00000256495	0	0.3349	0
orth14_flk4	4	ENSP00000347325	1.44975	0.3865	3.75
orth14_flk5	4	ENSP00000347325	0	0.37285	0
orth150_flk1	5	ENSP00000359042	0.04135	0.50075	0.082
orth152_flk1	4	ENSP00000256972	0.57915	0.43375	1.335
orth153_flk1	4	ENSP00000391440	0.1422	0.1937	0.734
orth154_flk1	4	ENSP00000370723	0	0.3693	0
orth154_flk2	6	ENSP00000370723	0	1.3479	0
orth154_flk3	5	ENSP00000370723	0.0294	0.5422	0.054
orth156_flk1	5	ENSP00000257821	0.04	0.20295	0.197
orth157_flk1	4	ENSP00000257905	0.04765	0.1748	0.272
orth158_flk1	10	ENSP00000257915	0	0.4979	0
orth159_flk1	4	ENSP00000258201	0.03025	1.0293	0.029
orth15_flk1	4	ENSP00000354370	0.0072	0.1356	0.053
orth15_flk2	6	ENSP00000354370	0.0141	0.14995	0.094
orth160_flk1	4	ENSP00000393662	0.05045	0.32215	0.156
orth161_flk1	5	ENSP00000367923	0.19485	0.47045	0.414
orth162_flk1	4	ENSP00000346879	0.0122	1.24395	0.009
orth163_flk1	18	ENSP00000258963	0	0.4182	0
orth164_flk1	8	ENSP00000355870	0.03875	0.23645	0.163
orth165_flk1	4	ENSP00000362573	0	0.4045	0
orth166_flk1	5	ENSP00000367207	0.23075	1.9135	0.12
orth167_flk1	4	ENSP00000260210	0	0.67545	0
orth168_flk1	4	ENSP00000282441	0.05925	0.25045	0.236
orth169_flk1	4	ENSP00000369887	0.015	0.1676	0.089
orth16_flk1	7	ENSP00000265069	0	0.23385	0
orth170_flk1	4	ENSP00000260600	0.01205	0.7925	0.015
orth172_flk1	5	ENSP00000313199	0	0.1367	0
orth173_flk1	5	ENSP00000421633	0.0993	1.3389	0.074
orth174_flk1	5	ENSP00000378431	0.2746	0.71755	0.382
orth175_flk1	4	ENSP00000347046	0.5241	0.9853	0.531
orth176_flk1	5	ENSP00000406103	0.0236	0.42225	0.055
orth176_flk2	4	ENSP00000406103	0.0422	0.3923	0.107
orth177_flk1	27	ENSP00000334836	0.0093	0.33735	0.027
orth177_flk2	4	ENSP00000334836	0.1652	0.27685	0.596
orth178_flk1	12	ENSP00000266744	0.021	0.2993	0.07
orth179_flk1	4	ENSP00000371155	0.01625	0.0422	0.385
orth17_flk1	4	ENSP00000364691	0.1595	0.88165	0.18
orth180_flk1	5	ENSP00000369473	0.05015	0.53835	0.093
orth181_flk1	4	ENSP00000374110	0.2705	1.00825	0.268
orth182_flk1	4	ENSP00000267974	0	0.5053	0
orth183_flk1	13	ENSP00000399851	0.1571	0.50885	0.308
orth184_flk1	19	ENSP00000268489	0.03675	0.74545	0.049
orth184_flk2	4	ENSP00000268489	0	0.69825	0
orth184_flk3	4	ENSP00000268489	0.0645	0.46195	0.139
orth184_flk4	8	ENSP00000268489	0.02505	0.21595	0.115
orth184_flk5	5	ENSP00000268489	0.3831	0.34995	1.094
orth184_flk6	5	ENSP00000268489	0	0.2646	0
orth185_flk1	5	ENSP00000268711	0.06855	0.57555	0.119
orth186_flk1	7	ENSP00000379198	0.02905	1.1975	0.024
orth187_flk1	4	ENSP00000401727	0	0.40685	0
orth187_flk2	7	ENSP00000401727	0	0.0325	0
orth188_flk1	4	ENSP00000414516	0.0247	0.34885	0.07
orth189_flk1	5	ENSP00000269197	0.05125	1.2713	0.04
orth18_flk1	4	ENSP00000313059	0.08315	0.2671	0.311
orth190_flk1	4	ENSP00000347427	0	2.0786	0
orth190_flk3	8	ENSP00000347427	0	0.62015	0
orth191_flk1	13	ENSP00000353362	0.1584	1.4558	0.108
orth193_flk1	5	ENSP00000269844	0.1457	1.15695	0.125
orth194_flk1	4	ENSP00000349016	0.0706	0.7267	0.097
orth195_flk1	4	ENSP00000359474	0.14925	0.28275	0.527
orth196_flk1	5	ENSP00000376461	0	0.3929	0
orth197_flk1	4	ENSP00000354669	0.06245	0.42365	0.147
orth197_flk2	4	ENSP00000354669	0	0.26115	0
orth198_flk1	5	ENSP00000351407	0.1014	0.28635	0.354
orth199_flk1	4	ENSP00000355961	0.0288	0.50765	0.056
orth199_flk2	5	ENSP00000355961	0	2.2447	0
orth19_flk1	5	ENSP00000314343	0.06185	0.6059	0.102
orth1_flk1	5	ENSP00000345702	0.01025	0.55255	0.018
orth201_flk1	4	ENSP00000375751	0.0273	0.832	0.032
orth201_flk2	4	ENSP00000375751	0	0.3925	0
orth202_flk1	12	ENSP00000271915	0	0.2075	0
orth202_flk3	5	ENSP00000271915	0	0.8041	0
orth203_flk1	4	ENSP00000408891	0	0.5047	0
orth204_flk1	4	ENSP00000356174	0.0127	0.8725	0.014
orth204_flk2	4	ENSP00000356174	0	0.7084	0
orth205_flk1	4	ENSP00000381897	0.03095	0.32905	0.094
orth206_flk1	14	ENSP00000304108	0.0257	0.45055	0.057
orth207_flk1	4	ENSP00000373277	0.0147	0.1081	0.135
orth208_flk1	6	ENSP00000273317	0.00625	0.3724	0.016
orth209_flk1	6	ENSP00000417235	0.04935	0.49325	0.1
orth20_flk1	4	ENSP00000263551	0.02625	0.4197	0.062
orth210_flk1	5	ENSP00000410708	0.0576	2.15905	0.026
orth211_flk1	4	ENSP00000320623	0.01355	0.85245	0.015
orth212_flk1	8	ENSP00000274853	0.0573	0.4705	0.121
orth213_flk1	4	ENSP00000351141	0	0.7258	0
orth213_flk2	4	ENSP00000351141	0	0.3213	0
orth214_flk1	6	ENSP00000275732	0.06135	0.42	0.146
orth214_flk2	4	ENSP00000275732	0.00765	0.47195	0.016
orth214_flk3	4	ENSP00000275732	0.0453	0.24735	0.183
orth214_flk4	4	ENSP00000275732	0	0.0712	0
orth215_flk1	4	ENSP00000308546	0.04455	0.31495	0.141
orth216_flk1	6	ENSP00000362963	0.08365	0.20095	0.416
orth217_flk1	27	ENSP00000276185	0.7812	0.4771	1.637
orth218_flk1	4	ENSP00000276420	0.21005	1.42455	0.147
orth21_flk1	4	ENSP00000162391	0.0451	0.62425	0.072
orth21_flk3	4	ENSP00000162391	0.3963	0.4116	0.962
orth220_flk3	4	ENSP00000377232	1.1491	0.3103	3.703
orth221_flk1	4	ENSP00000372035	0.09925	0.28625	0.346
orth222_flk1	10	ENSP00000280665	0.11525	0.596	0.193
orth223_flk1	4	ENSP00000361467	0.04755	1.28435	0.037
orth225_flk1	4	ENSP00000299466	0.18675	0.6908	0.27
orth226_flk1	4	ENSP00000421481	0.01535	0.5622	0.027
orth227_flk2	7	ENSP00000282388	0.05675	1.6424	0.034
orth228_flk1	6	ENSP00000339764	0.2133	0.42	0.507
orth229_flk1	6	ENSP00000422040	0	0.3806	0
orth22_flk1	10	ENSP00000387442	0.07255	0.30045	0.241
orth230_flk1	5	ENSP00000282753	0.1281	0.34415	0.372
orth232_flk1	4	ENSP00000283179	0.02915	0.40465	0.072
orth233_flk1	9	ENSP00000284049	0.0352	0.3613	0.097
orth234_flk1	4	ENSP00000284320	0.02815	0.64875	0.043
orth236_flk1	4	ENSP00000391504	0.3581	0.25875	1.383
orth237_flk1	6	ENSP00000390475	0	0.1278	0
orth238_flk1	4	ENSP00000285199	0.0264	0.8217	0.032
orth239_flk1	5	ENSP00000357907	0.0155	0.4525	0.034
orth23_flk1	8	ENSP00000251636	0.03295	1.3852	0.023
orth241_flk1	6	ENSP00000286523	0.08215	0.4671	0.175
orth242_flk1	7	ENSP00000392558	0.22995	0.52675	0.436
orth243_flk1	5	ENSP00000380376	0.2321	0.6458	0.359
orth243_flk3	7	ENSP00000380376	0	0.7052	0
orth243_flk4	8	ENSP00000380376	0.56405	0.8171	0.69
orth243_flk5	4	ENSP00000380376	0.0445	0.1892	0.235
orth243_flk9	7	ENSP00000380376	0.058	0.4519	0.128
orth244_flk1	4	ENSP00000287934	0.04595	0.87555	0.052
orth245_flk1	8	ENSP00000405400	0.18645	0.32025	0.582
orth245_flk2	4	ENSP00000405400	0.89715	1.31545	0.682
orth246_flk1	6	ENSP00000363654	0.0561	0.4986	0.112
orth247_flk1	4	ENSP00000384109	0.0262	0.1998	0.131
orth248_flk1	6	ENSP00000289292	0.06155	0.51725	0.118
orth249_flk1	4	ENSP00000290607	0.2581	0.57785	0.446
orth249_flk2	5	ENSP00000290607	0.21035	0.46185	0.455
orth24_flk1	4	ENSP00000381007	0.14575	0.9306	0.156
orth252_flk1	4	ENSP00000290759	0	1.0202	0
orth253_flk1	4	ENSP00000377942	0.11105	0.2235	0.496
orth254_flk1	4	ENSP00000353109	0.01455	0.19635	0.074
orth256_flk1	4	ENSP00000292599	0.03545	1.44205	0.024
orth257_flk2	4	ENSP00000292672	0.04875	0.30395	0.16
orth258_flk1	4	ENSP00000360899	0.00705	0.3753	0.018
orth259_flk1	6	ENSP00000340226	0	0.5626	0
orth25_flk1	4	ENSP00000365624	0.03835	0.40445	0.094
orth25_flk2	5	ENSP00000365624	0.0162	0.22255	0.072
orth260_flk1	4	ENSP00000358064	0.07785	0.22295	0.349
orth261_flk1	4	ENSP00000295367	0.1672	0.2089	0.8
orth262_flk1	4	ENSP00000295550	0.0951	1.07745	0.088
orth263_flk1	4	ENSP00000357130	0.14045	0.527	0.266
orth264_flk1	10	ENSP00000381590	0	0.049	0
orth265_flk1	4	ENSP00000296302	0.0081	0.05735	0.141
orth266_flk1	4	ENSP00000356623	0	0.32465	0
orth267_flk1	6	ENSP00000321826	0	0.3159	0
orth268_flk1	4	ENSP00000410944	0.0747	1.5854	0.047
orth269_flk1	4	ENSP00000297338	0.0151	0.51145	0.029
orth26_flk1	4	ENSP00000261523	0	1.71245	0
orth270_flk1	5	ENSP00000427820	0.07845	1.2588	0.062
orth271_flk1	4	ENSP00000298173	0	0.2911	0
orth272_flk1	7	ENSP00000370408	0.0199	1.0682	0.018
orth273_flk1	4	ENSP00000361209	0	0.3705	0
orth274_flk1	5	ENSP00000354689	0.06075	0.92775	0.065
orth275_flk1	8	ENSP00000320968	0	1.4519	0
orth276_flk1	4	ENSP00000345216	0.0441	0.09365	0.47
orth278_flk1	4	ENSP00000371462	0	0.91615	0
orth279_flk1	6	ENSP00000301067	0.13565	0.98715	0.137
orth279_flk20	5	ENSP00000301067	0.09025	0.47015	0.191
orth279_flk4	14	ENSP00000301067	0.00715	0.40265	0.017
orth27_flk1	4	ENSP00000424827	0.0834	0.1251	0.666
orth282_flk1	29	ENSP00000304689	0	0.5852	0
orth283_flk1	5	ENSP00000362814	0.10765	1.05265	0.102
orth285_flk1	5	ENSP00000425443	0.24365	0.238	1.023
orth285_flk2	4	ENSP00000425443	0.4627	0.4685	0.987
orth286_flk1	6	ENSP00000304895	0.0151	0.4724	0.031
orth287_flk1	23	ENSP00000363822	0.07415	0.1525	0.486
orth287_flk2	6	ENSP00000363822	0	0.5172	0
orth287_flk3	5	ENSP00000363822	0.03265	0.2753	0.118
orth288_flk1	5	ENSP00000304956	0.0443	0.3992	0.11
orth288_flk3	28	ENSP00000304956	0.0222	0.4878	0.045
orth289_flk1	7	ENSP00000383846	0.15705	0.87415	0.179
orth28_flk2	4	ENSP00000384177	0.13995	0.1565	0.894
orth290_flk1	6	ENSP00000302114	0.0657	0.25355	0.259
orth292_flk1	4	ENSP00000305976	0.1617	0.59615	0.271
orth293_flk1	4	ENSP00000382382	0.04195	0.36775	0.114
orth294_flk1	4	ENSP00000398214	0.05215	0.2696	0.193
orth295_flk1	8	ENSP00000351686	0.0363	0.5277	0.068
orth297_flk1	4	ENSP00000302961	0.0433	0.41	0.105
orth298_flk1	4	ENSP00000402890	0.15575	0.4621	0.337
orth299_flk1	4	ENSP00000304987	0.06765	2.15465	0.031
orth29_flk1	4	ENSP00000367343	0.00685	0.2722	0.025
orth2_flk1	4	ENSP00000262367	0.0439	0.32135	0.136
orth2_flk2	5	ENSP00000262367	0.0153	0.52055	0.029
orth2_flk3	18	ENSP00000262367	0.03445	1.1448	0.03
orth2_flk4	4	ENSP00000262367	0.0402	0.41605	0.096
orth2_flk5	4	ENSP00000262367	0	0.59905	0
orth300_flk1	4	ENSP00000302805	0.31625	0.72135	0.438
orth301_flk1	5	ENSP00000341282	0.18055	0.5047	0.357
orth302_flk1	5	ENSP00000382204	0.05815	0.20805	0.279
orth302_flk2	5	ENSP00000382204	0.01645	0.27305	0.06
orth303_flk1	4	ENSP00000344563	0.1191	0.484	0.246
orth304_flk1	4	ENSP00000307479	0.0249	0.46485	0.053
orth305_flk1	4	ENSP00000359001	0	1.46135	0
orth306_flk1	6	ENSP00000327349	0	0.5954	0
orth307_flk1	4	ENSP00000342144	0.0739	2.38515	0.03
orth308_flk1	4	ENSP00000419361	0.04745	0.50745	0.093
orth309_flk1	6	ENSP00000420294	0.02085	0.12825	0.162
orth30_flk1	4	ENSP00000176763	0.03975	50.1876	0
orth310_flk1	5	ENSP00000417354	0.1758	0.502	0.35
orth311_flk1	4	ENSP00000402125	0.15155	0.5213	0.29
orth312_flk1	8	ENSP00000330659	0.0165	0.4998	0.033
orth313_flk1	8	ENSP00000219905	0.24105	0.2378	1.013
orth314_flk1	4	ENSP00000325819	0	0.0631	0
orth316_flk1	17	ENSP00000320794	0.05525	0.89045	0.062
orth318_flk1	5	ENSP00000350934	0.0254	0.8318	0.03
orth319_flk1	5	ENSP00000360266	0.01825	1.16435	0.015
orth31_flk1	4	ENSP00000264956	0.2407	1.0619	0.226
orth320_flk1	4	ENSP00000323856	0.02095	0.94575	0.022
orth321_flk1	7	ENSP00000417003	0.0954	0.41885	0.227
orth322_flk1	4	ENSP00000312767	0.64405	2.4413	0.263
orth323_flk1	4	ENSP00000401445	0.01945	0.53535	0.036
orth323_flk2	6	ENSP00000401445	0	0.41465	0
orth324_flk1	4	ENSP00000313490	0.04395	0.77265	0.056
orth325_flk1	4	ENSP00000401343	0.0575	0.22735	0.252
orth326_flk1	4	ENSP00000323065	0.14735	1.22665	0.12
orth327_flk1	11	ENSP00000378515	0	0.6683	0
orth328_flk1	6	ENSP00000426190	0.01185	1.57385	0.007
orth329_flk1	5	ENSP00000323846	0.01525	0.15295	0.099
orth329_flk2	15	ENSP00000323846	0.03645	0.46895	0.077
orth32_flk1	6	ENSP00000264731	0.00665	1.14465	0.005
orth330_flk1	10	ENSP00000385169	0.0465	0.1381	0.336
orth331_flk1	4	ENSP00000322016	0	0.9822	0
orth332_flk1	5	ENSP00000326391	0.0251	1.99765	0.012
orth333_flk1	4	ENSP00000326671	0.85865	1.16855	0.734
orth334_flk1	4	ENSP00000386759	0	0.3974	0
orth335_flk1	4	ENSP00000342755	0	0.454	0
orth336_flk1	4	ENSP00000328511	0	0.40885	0
orth338_flk1	4	ENSP00000338185	0.01495	0.55295	0.027
orth339_flk1	4	ENSP00000359485	0.2265	0.6618	0.342
orth33_flk1	4	ENSP00000159087	0.0255	2.21095	0.011
orth340_flk1	4	ENSP00000333602	0.0574	1.42885	0.04
orth340_flk2	29	ENSP00000333602	0.03195	0.58295	0.054
orth341_flk1	4	ENSP00000354451	0.0999	0.57635	0.173
orth342_flk1	5	ENSP00000364324	0	0.3546	0
orth343_flk3	4	ENSP00000332163	0	0.5073	0
orth344_flk1	4	ENSP00000371785	0.10785	0.8051	0.133
orth346_flk1	21	ENSP00000329170	0	0.62325	0
orth347_flk1	26	ENSP00000333125	0.05385	0.17715	0.303
orth347_flk2	6	ENSP00000333125	0	0.3552	0
orth347_flk5	5	ENSP00000333125	0	0.3268	0
orth348_flk1	5	ENSP00000384160	0	1.01665	0
orth349_flk1	4	ENSP00000332326	0.05405	0.821	0.065
orth34_flk1	4	ENSP00000384792	0.0431	0.2556	0.168
orth350_flk1	5	ENSP00000329908	0.0072	0.39715	0.018
orth351_flk1	4	ENSP00000329357	0.06245	0.4259	0.146
orth352_flk1	5	ENSP00000334879	0.38255	0.3493	1.095
orth354_flk1	4	ENSP00000334319	0.08805	0.6171	0.142
orth355_flk1	4	ENSP00000366070	0.03695	1.2842	0.028
orth356_flk1	8	ENSP00000361569	0	0.06935	0
orth358_flk1	4	ENSP00000374221	0.1098	3.00245	0.036
orth359_flk1	5	ENSP00000381543	0.0138	0.04	0.345
orth35_flk1	4	ENSP00000323300	0.06845	0.5053	0.135
orth360_flk1	5	ENSP00000335044	0.04545	0.4767	0.095
orth361_flk1	6	ENSP00000355800	0.05055	0.55375	0.091
orth362_flk1	17	ENSP00000348551	0	0.9708	0
orth363_flk1	4	ENSP00000379861	0.02325	0.55165	0.042
orth364_flk1	4	ENSP00000421180	0.1238	0.3173	0.39
orth364_flk2	25	ENSP00000421180	0	0.2321	0
orth364_flk3	18	ENSP00000421180	0.04995	1.29625	0.038
orth364_flk4	9	ENSP00000421180	0.04285	0.4371	0.098
orth365_flk1	4	ENSP00000347823	0.07145	0.69735	0.102
orth366_flk1	21	ENSP00000347184	0	0.9774	0
orth367_flk1	4	ENSP00000351108	0.014	0.595	0.023
orth368_flk1	4	ENSP00000361824	0.0213	0.32415	0.065
orth369_flk1	4	ENSP00000352314	0.01855	0.09745	0.19
orth36_flk1	4	ENSP00000327077	0.0794	0.59435	0.133
orth370_flk1	6	ENSP00000350094	0.0279	0.28705	0.097
orth371_flk1	25	ENSP00000363929	0.0388	0.1361	0.285
orth371_flk2	4	ENSP00000363929	0.2744	0.15135	1.813
orth371_flk3	4	ENSP00000363929	0.01115	0.0592	0.188
orth371_flk4	9	ENSP00000363929	0	0.14715	0
orth372_flk1	5	ENSP00000355260	0.0798	0.88045	0.09
orth373_flk1	16	ENSP00000354597	0.0437	0.54495	0.08
orth374_flk1	6	ENSP00000355133	0.0214	0.3493	0.061
orth375_flk1	5	ENSP00000386765	0	0.251	0
orth375_flk2	4	ENSP00000386765	0.0312	1.26665	0.024
orth375_flk3	8	ENSP00000386765	0	0.51935	0
orth375_flk4	9	ENSP00000386765	0	0.35755	0
orth375_flk5	7	ENSP00000386765	0	0.4036	0
orth375_flk6	4	ENSP00000386765	0.02135	0.1184	0.18
orth376_flk1	4	ENSP00000364815	0.13915	0.2716	0.512
orth377_flk1	5	ENSP00000384672	0.0889	0.20505	0.433
orth378_flk1	4	ENSP00000365080	0.0148	0.1062	0.139
orth379_flk1	4	ENSP00000365175	0.00695	0.3722	0.018
orth37_flk1	4	ENSP00000367545	0.04015	1.3612	0.029
orth380_flk1	4	ENSP00000365318	0.13495	0.22465	0.6
orth381_flk1	10	ENSP00000313603	0.0552	0.53345	0.103
orth383_flk1	4	ENSP00000297512	0.0989	1.3363	0.074
orth384_flk1	4	ENSP00000384250	0.0312	0.6346	0.049
orth386_flk1	4	ENSP00000416673	0.1662	0.30875	0.538
orth387_flk1	4	ENSP00000412436	0.57915	0.43375	1.335
orth388_flk1	4	ENSP00000398718	1.26205	0.74805	1.687
orth389_flk1	12	ENSP00000395244	0.066	0.37155	0.177
orth390_flk1	4	ENSP00000377542	0	0.2312	0
orth391_flk1	6	ENSP00000429249	0.0561	0.4986	0.112
orth392_flk1	4	ENSP00000416000	0.2242	1.8287	0.122
orth39_flk1	23	ENSP00000371638	0.0152	0.38485	0.039
orth39_flk2	5	ENSP00000371638	1.0909	0.44045	2.476
orth40_flk1	6	ENSP00000262719	0	0.35865	0
orth41_flk1	4	ENSP00000380136	0.08015	0.8858	0.09
orth42_flk1	4	ENSP00000264230	0.39085	0.83	0.47
orth43_flk1	6	ENSP00000378969	0.022	0.25475	0.086
orth44_flk1	12	ENSP00000198939	0.0242	1.18035	0.02
orth45_flk1	4	ENSP00000202556	0.02705	0.6942	0.038
orth46_flk1	4	ENSP00000395705	0.19665	0.92945	0.211
orth47_flk1	12	ENSP00000205061	0.17265	0.2896	0.596
orth48_flk1	8	ENSP00000379144	0.03265	0.05825	0.56
orth49_flk1	4	ENSP00000370695	0.0277	0.5344	0.051
orth4_flk1	4	ENSP00000428039	0.0064	0.7865	0.008
orth50_flk1	4	ENSP00000265271	0.0388	0.60265	0.064
orth52_flk1	4	ENSP00000430497	0.09005	0.26925	0.334
orth53_flk1	4	ENSP00000308533	0.01445	0.33405	0.043
orth54_flk1	8	ENSP00000263205	0.0159	0.56555	0.028
orth54_flk4	5	ENSP00000263205	0	0.0383	0
orth54_flk6	6	ENSP00000263205	1.1168	0.2279	4.9
orth54_flk7	16	ENSP00000263205	0	0.4756	0
orth54_flk8	4	ENSP00000263205	0.0924	0.44585	0.207
orth55_flk1	5	ENSP00000215793	0	0.68825	0
orth56_flk4	5	ENSP00000352463	0.03705	0.44675	0.082
orth57_flk1	4	ENSP00000216034	0	0.2823	0
orth58_flk1	4	ENSP00000385096	0.0548	1.5277	0.035
orth59_flk1	4	ENSP00000263253	0.02365	0.2491	0.094
orth59_flk2	6	ENSP00000263253	0.0385	1.57935	0.024
orth59_flk3	4	ENSP00000263253	0.04095	0.26125	0.156
orth5_flk1	6	ENSP00000419465	0.14685	0.39075	0.375
orth60_flk1	4	ENSP00000346359	0.07705	0.5609	0.137
orth61_flk1	4	ENSP00000251038	0.0748	0.37395	0.2
orth62_flk1	8	ENSP00000420095	0.0394	0.13345	0.295
orth65_flk1	4	ENSP00000317053	0.1287	0.28155	0.457
orth65_flk2	13	ENSP00000317053	0.01435	0.1563	0.091
orth66_flk1	5	ENSP00000396538	0.10945	0.2555	0.428
orth66_flk2	10	ENSP00000396538	0.0884	1.63945	0.053
orth66_flk3	17	ENSP00000396538	0.11695	0.2636	0.443
orth67_flk1	4	ENSP00000251020	0.064	0.3622	0.176
orth68_flk1	10	ENSP00000385705	0.02905	0.34765	0.083
orth68_flk3	5	ENSP00000385705	0	0.155	0
orth69_flk1	4	ENSP00000281537	0	0.3627	0
orth6_flk1	4	ENSP00000357440	0	0.31305	0
orth70_flk1	4	ENSP00000265433	0.4108	0.53855	0.762
orth71_flk1	7	ENSP00000385211	0.0247	0.8986	0.027
orth72_flk1	4	ENSP00000406273	0.02025	2.2017	0.009
orth73_flk1	4	ENSP00000221996	0	1.1678	0
orth74_flk1	5	ENSP00000222270	0.0599	1.3396	0.044
orth75_flk1	4	ENSP00000378812	0.1826	0.4123	0.442
orth76_flk1	4	ENSP00000223145	0.05355	0.36195	0.147
orth77_flk1	10	ENSP00000384004	0	0.2184	0
orth78_flk1	4	ENSP00000242057	0.219	0.80815	0.27
orth78_flk2	4	ENSP00000242057	0.39255	0.41925	0.936
orth79_flk1	4	ENSP00000265997	0.0307	0.071	0.432
orth7_flk1	4	ENSP00000420194	0.01995	0.5989	0.033
orth80_flk1	4	ENSP00000334474	0.02505	0.64985	0.038
orth81_flk1	6	ENSP00000225388	0	0.04685	0
orth82_flk1	4	ENSP00000380888	0.05455	0.3572	0.152
orth83_flk1	14	ENSP00000379122	0.0969	0.9486	0.102
orth84_flk1	4	ENSP00000225728	0.00685	1.0477	0.006
orth85_flk1	4	ENSP00000251642	0.2381	0.8071	0.295
orth87_flk1	5	ENSP00000262435	0	0.2148	0
orth88_flk1	4	ENSP00000318136	0	0.58345	0
orth89_flk1	5	ENSP00000379401	0.10315	1.2094	0.085
orth8_flk1	4	ENSP00000264670	0.0903	0.1986	0.454
orth90_flk1	4	ENSP00000336741	0	0.2765	0
orth91_flk1	4	ENSP00000377528	1.14835	0.6017	1.908
orth92_flk1	4	ENSP00000263674	0.0925	0.57355	0.161
orth93_flk1	4	ENSP00000324948	0	0.27495	0
orth93_flk2	5	ENSP00000324948	0	0.52175	0
orth94_flk1	4	ENSP00000261203	0	0.8928	0
orth95_flk1	4	ENSP00000229088	0.00975	2.1819	0.004
orth96_flk1	19	ENSP00000379915	0.1284	0.4047	0.317
orth97_flk1	5	ENSP00000399194	0.01525	0.15295	0.099
orth97_flk2	15	ENSP00000399194	0	0.6015	0
orth98_flk1	6	ENSP00000352567	0.01415	0.5026	0.028
orth99_flk1	4	ENSP00000357477	0.0224	0.4642	0.048
orth9_flk1	4	ENSP00000339299	0.006	1.22855	0.004
					0.221567

## Sheet: C-terminal
REPEAT	LENGTH	PROTEIN	DN	DS	DN/DS
orth100_flk1	10	ENSP00000343948	0	0.5364	0
orth101_flk1	38	ENSP00000230354	0.1025	0.9127	0.112
orth102_flk1	4	ENSP00000358813	0.187	0.4699	0.397
orth103_flk1	4	ENSP00000264935	0.2827	1.0904	0.259
orth104_flk1	4	ENSP00000231524	0	1.023	0
orth105_flk1	5	ENSP00000231656	0.33305	1.1206	0.297
orth106_flk1	5	ENSP00000424765	0.12565	0.36635	0.342
orth107_flk1	7	ENSP00000420736	0	0.1385	0
orth107_flk3	4	ENSP00000420736	0.0224	0.13675	0.163
orth108_flk1	4	ENSP00000282549	0.03365	1.49745	0.022
orth109_flk1	7	ENSP00000386456	1.97065	0.46205	4.265
orth109_flk2	4	ENSP00000386456	0.17805	0.0979	1.818
orth109_flk3	14	ENSP00000386456	0.2565	0.2937	0.873
orth110_flk1	6	ENSP00000234389	0.25105	1.4103	0.178
orth111_flk1	4	ENSP00000365007	0.0291	0.9261	0.031
orth112_flk2	4	ENSP00000349748	0.17965	0.66035	0.272
orth113_flk1	4	ENSP00000425133	0.0404	0.0898	0.449
orth115_flk1	5	ENSP00000400694	0	0.0596	0
orth117_flk1	4	ENSP00000353734	0.2668	0.4575	0.583
orth119_flk1	4	ENSP00000263062	0.5312	0.1941	2.736
orth11_flk1	4	ENSP00000055335	0.0489	0.2456	0.199
orth120_flk1	5	ENSP00000359299	0.0645	0.52075	0.123
orth121_flk1	4	ENSP00000340507	0	1.257	0
orth122_flk1	5	ENSP00000369996	0.52335	1.88095	0.278
orth123_flk1	5	ENSP00000361066	0.1979	0.5079	0.389
orth123_flk2	29	ENSP00000361066	0.06845	0.43535	0.157
orth124_flk1	4	ENSP00000362238	0.0293	0.396	0.073
orth125_flk1	5	ENSP00000362013	0.2103	1.5778	0.133
orth125_flk2	4	ENSP00000362013	0.0807	0.1611	0.5
orth125_flk3	5	ENSP00000362013	0.05165	0.36875	0.14
orth126_flk2	14	ENSP00000244769	0.1236	0.535	0.231
orth127_flk1	23	ENSP00000352514	0.01045	0.4132	0.025
orth128_flk1	4	ENSP00000313500	0.27995	0.3374	0.829
orth129_flk1	4	ENSP00000245564	0.18445	0.42405	0.434
orth12_flk1	4	ENSP00000332744	0.0431	1.42885	0.03
orth130_flk1	4	ENSP00000315955	0.0074	0.7518	0.009
orth131_flk1	4	ENSP00000348632	0.0183	1.11815	0.016
orth132_flk1	4	ENSP00000246043	0.0867	1.61965	0.053
orth133_flk2	7	ENSP00000429013	0.10675	0.25465	0.419
orth134_flk1	16	ENSP00000380019	0.01235	0.14355	0.086
orth135_flk1	4	ENSP00000386200	0.88405	0.12485	7.08
orth135_flk2	4	ENSP00000386200	0	0.5497	0
orth135_flk5	10	ENSP00000386200	0	0.4635	0
orth135_flk6	4	ENSP00000386200	0.00815	0.22595	0.036
orth136_flk1	4	ENSP00000249499	0	0.2442	0
orth137_flk1	7	ENSP00000349856	0	0.72405	0
orth138_flk1	6	ENSP00000377144	0.0666	0.62045	0.107
orth139_flk1	4	ENSP00000364603	0.08965	0.83565	0.107
orth140_flk1	7	ENSP00000402935	0	2.22405	0
orth141_flk1	4	ENSP00000303282	0.1997	0.2567	0.777
orth142_flk1	7	ENSP00000419704	0.0154	0.21615	0.071
orth143_flk1	4	ENSP00000254667	0	0.4262	0
orth144_flk1	6	ENSP00000351416	0.04785	0.2381	0.2
orth145_flk1	4	ENSP00000351559	0	0.65455	0
orth147_flk1	4	ENSP00000350718	0.11535	0.1879	0.613
orth147_flk2	4	ENSP00000350718	0.04925	0.6783	0.072
orth147_flk3	6	ENSP00000350718	0	1.38215	0
orth148_flk1	4	ENSP00000380413	0.3798	0.3594	1.056
orth149_flk1	4	ENSP00000256495	0.05115	0.4154	0.123
orth14_flk4	4	ENSP00000347325	0.1521	1.205	0.126
orth14_flk5	4	ENSP00000347325	0.17105	0.37065	0.461
orth150_flk1	5	ENSP00000359042	0	1.11405	0
orth152_flk1	4	ENSP00000256972	0.40015	0.69255	0.577
orth153_flk1	4	ENSP00000391440	0.2531	0.32685	0.774
orth154_flk1	4	ENSP00000370723	0.3631	0.1828	1.986
orth154_flk2	6	ENSP00000370723	0.06615	0.41185	0.16
orth154_flk3	5	ENSP00000370723	0.08915	0.4971	0.179
orth156_flk1	5	ENSP00000257821	0.13135	0.1471	0.892
orth157_flk1	4	ENSP00000257905	0.195	0.3122	0.624
orth158_flk1	10	ENSP00000257915	0.0234	0.364	0.064
orth159_flk1	4	ENSP00000258201	0.0419	0.57385	0.073
orth15_flk1	4	ENSP00000354370	0	0.0683	0
orth15_flk2	6	ENSP00000354370	0	0.43755	0
orth160_flk1	4	ENSP00000393662	0	0.2993	0
orth161_flk1	5	ENSP00000367923	0.06105	0.46535	0.131
orth162_flk1	4	ENSP00000346879	0	0.604	0
orth163_flk1	18	ENSP00000258963	0	0.25875	0
orth164_flk2	4	ENSP00000355870	0.0439	0.4638	0.094
orth165_flk1	4	ENSP00000362573	0	0.5755	0
orth166_flk1	5	ENSP00000367207	0.2325	0.9693	0.239
orth167_flk1	4	ENSP00000260210	0	0.82445	0
orth168_flk1	4	ENSP00000282441	0.0611	0.39685	0.153
orth169_flk1	4	ENSP00000369887	0	0.2583	0
orth16_flk1	7	ENSP00000265069	0.0148	0.1055	0.14
orth170_flk1	4	ENSP00000260600	0.04975	0.7844	0.063
orth171_flk2	7	ENSP00000384823	0	0.2115	0
orth172_flk1	5	ENSP00000313199	0	0.14825	0
orth173_flk1	5	ENSP00000421633	0.11215	0.93435	0.12
orth174_flk1	5	ENSP00000378431	0.2934	0.2197	1.335
orth176_flk1	5	ENSP00000406103	0.08565	0.72225	0.118
orth176_flk2	4	ENSP00000406103	0.0159	0.31105	0.051
orth177_flk2	4	ENSP00000334836	0.0921	0.33285	0.276
orth178_flk1	12	ENSP00000266744	0.048	0.25205	0.19
orth179_flk1	4	ENSP00000371155	0	0.0309	0
orth17_flk1	4	ENSP00000364691	0.05275	1.17235	0.044
orth180_flk1	5	ENSP00000369473	0.0543	0.3591	0.151
orth181_flk1	4	ENSP00000374110	0.2187	0.94195	0.232
orth182_flk1	4	ENSP00000267974	0.0657	0.5572	0.117
orth183_flk1	13	ENSP00000399851	0.14165	0.4707	0.3
orth184_flk1	19	ENSP00000268489	0	0.5084	0
orth184_flk2	4	ENSP00000268489	0	0.6754	0
orth184_flk3	4	ENSP00000268489	0.068	0.7863	0.086
orth184_flk4	8	ENSP00000268489	0.07185	0.08535	0.841
orth184_flk5	5	ENSP00000268489	0.03585	0.22905	0.156
orth184_flk7	6	ENSP00000268489	99	0.5841	169.491
orth184_flk8	4	ENSP00000268489	0.0792	0.0613	1.292
orth185_flk1	5	ENSP00000268711	0.015	0.80165	0.018
orth186_flk1	7	ENSP00000379198	0.0513	0.27745	0.184
orth187_flk1	4	ENSP00000401727	0	0.1424	0
orth187_flk2	7	ENSP00000401727	0.10255	0.3287	0.311
orth188_flk1	4	ENSP00000414516	0.01575	0.45425	0.034
orth189_flk1	5	ENSP00000269197	0.02905	0.33325	0.087
orth18_flk1	4	ENSP00000313059	0.1639	0.2754	0.595
orth190_flk2	5	ENSP00000347427	0	0.3267	0
orth190_flk4	5	ENSP00000347427	0.0443	0.45735	0.096
orth191_flk1	13	ENSP00000353362	1.01105	0.6294	1.606
orth192_flk1	4	ENSP00000269724	0.023	0.1156	0.198
orth194_flk1	4	ENSP00000349016	0.01965	0.4385	0.044
orth195_flk1	4	ENSP00000359474	0.1314	0.2346	0.56
orth196_flk1	5	ENSP00000376461	0.11835	0.57335	0.206
orth197_flk1	4	ENSP00000354669	0.217	0.8544	0.253
orth197_flk2	4	ENSP00000354669	0.11315	0.56505	0.2
orth198_flk1	5	ENSP00000351407	0.06055	0.30445	0.198
orth199_flk2	5	ENSP00000355961	0.12605	0.25055	0.503
orth19_flk1	5	ENSP00000314343	0	0.5796	0
orth1_flk1	5	ENSP00000345702	0	0.1383	0
orth200_flk1	7	ENSP00000399288	0.02985	0.19655	0.151
orth201_flk1	4	ENSP00000375751	0.0495	0.3539	0.139
orth201_flk2	4	ENSP00000375751	0.0441	0.84535	0.052
orth202_flk2	14	ENSP00000271915	0.07575	0.38355	0.197
orth202_flk3	5	ENSP00000271915	0.13305	2.9175	0.045
orth203_flk1	4	ENSP00000408891	0.01415	0.56995	0.024
orth204_flk1	4	ENSP00000356174	0	0.8339	0
orth204_flk2	4	ENSP00000356174	0.00675	0.26305	0.025
orth205_flk2	4	ENSP00000381897	0.04035	0.30405	0.132
orth206_flk1	14	ENSP00000304108	0.11665	0.36165	0.322
orth207_flk1	4	ENSP00000373277	0.12335	0.54165	0.227
orth208_flk1	6	ENSP00000273317	0.19855	1.8826	0.105
orth209_flk1	6	ENSP00000417235	0.0163	0.1487	0.109
orth20_flk1	4	ENSP00000263551	0.03865	1.0851	0.035
orth210_flk1	5	ENSP00000410708	0.1212	0.43025	0.281
orth211_flk1	4	ENSP00000320623	0	0.5972	0
orth212_flk1	8	ENSP00000274853	0.2274	1.1247	0.202
orth213_flk1	4	ENSP00000351141	0	0.3958	0
orth213_flk2	4	ENSP00000351141	0.0682	0.24445	0.278
orth214_flk1	6	ENSP00000275732	0.02695	0.25795	0.104
orth214_flk2	4	ENSP00000275732	0	1.59445	0
orth214_flk3	4	ENSP00000275732	0.0145	0.3269	0.044
orth214_flk4	4	ENSP00000275732	0.0178	1.2379	0.014
orth215_flk1	4	ENSP00000308546	0.2201	0.5644	0.389
orth216_flk1	6	ENSP00000362963	0.01505	0.22665	0.066
orth218_flk1	4	ENSP00000276420	0.1181	2.09115	0.056
orth21_flk2	8	ENSP00000162391	1.7907	0.2177	8.225
orth21_flk3	4	ENSP00000162391	0.0935	0.3185	0.293
orth220_flk5	4	ENSP00000377232	0.1742	0.3448	0.505
orth221_flk1	4	ENSP00000372035	0.03095	0.6835	0.045
orth222_flk1	10	ENSP00000280665	0.24685	0.28305	0.872
orth223_flk1	4	ENSP00000361467	0	2.95395	0
orth225_flk1	4	ENSP00000299466	0.1356	1.3192	0.102
orth226_flk1	4	ENSP00000421481	0.03925	0.8391	0.046
orth227_flk1	4	ENSP00000282388	0.0947	1.165	0.081
orth227_flk2	7	ENSP00000282388	0.2754	0.4353	0.632
orth228_flk1	6	ENSP00000339764	0.151	1.6028	0.094
orth229_flk1	6	ENSP00000422040	0.01565	0.3516	0.044
orth22_flk1	10	ENSP00000387442	0.48465	0.80815	0.599
orth230_flk1	5	ENSP00000282753	0.0633	1.86365	0.033
orth232_flk1	4	ENSP00000283179	0.05655	0.5765	0.098
orth233_flk1	9	ENSP00000284049	0.0657	1.24115	0.052
orth234_flk1	4	ENSP00000284320	0.0751	0.5701	0.131
orth236_flk1	4	ENSP00000391504	0.07355	0.477	0.154
orth237_flk1	6	ENSP00000390475	0	0.64605	0
orth238_flk1	4	ENSP00000285199	0.0261	0.66875	0.039
orth239_flk1	5	ENSP00000357907	0.18525	0.2545	0.727
orth23_flk1	8	ENSP00000251636	0.19605	0.3883	0.504
orth241_flk2	8	ENSP00000286523	0.18415	0.54645	0.336
orth242_flk1	7	ENSP00000392558	0.05295	0.1938	0.273
orth243_flk2	6	ENSP00000380376	0.0913	0.9328	0.097
orth243_flk3	7	ENSP00000380376	0.52795	0.53675	0.983
orth243_flk4	8	ENSP00000380376	0.08455	0.5386	0.156
orth243_flk5	4	ENSP00000380376	0.1992	0.4584	0.434
orth243_flk8	7	ENSP00000380376	0.1115	1.58405	0.07
orth243_flk9	7	ENSP00000380376	0.09235	0.44	0.209
orth244_flk1	4	ENSP00000287934	0.0165	0.7049	0.023
orth245_flk1	8	ENSP00000405400	0.5532	0.2924	1.891
orth245_flk2	4	ENSP00000405400	0.9711	0.5687	1.707
orth246_flk1	6	ENSP00000363654	0.3048	0.47165	0.646
orth247_flk1	4	ENSP00000384109	0.0144	0.2916	0.049
orth248_flk1	6	ENSP00000289292	0.4607	0.4688	0.982
orth249_flk1	4	ENSP00000290607	0.47725	0.58155	0.82
orth249_flk2	5	ENSP00000290607	0.23275	0.34635	0.672
orth24_flk1	4	ENSP00000381007	0.0386	0.5138	0.075
orth251_flk1	4	ENSP00000357737	0.2149	0.37425	0.574
orth252_flk1	4	ENSP00000290759	0.0128	0.46015	0.027
orth253_flk1	4	ENSP00000377942	0.05075	0.25415	0.199
orth254_flk1	4	ENSP00000353109	0.0134	0.3029	0.044
orth256_flk1	4	ENSP00000292599	0	0.29315	0
orth257_flk1	4	ENSP00000292672	0	0.6981	0
orth257_flk2	4	ENSP00000292672	0.41695	1.6556	0.251
orth258_flk1	4	ENSP00000360899	0.01355	0.2186	0.061
orth259_flk1	6	ENSP00000340226	0.05055	0.6109	0.082
orth25_flk1	4	ENSP00000365624	0.025	0.2603	0.096
orth25_flk2	5	ENSP00000365624	0.07445	0.2783	0.267
orth260_flk1	4	ENSP00000358064	0	0.83325	0
orth261_flk1	4	ENSP00000295367	0.16245	0.41275	0.393
orth263_flk1	4	ENSP00000357130	0.2243	0.5128	0.437
orth264_flk1	10	ENSP00000381590	0.1443	0.20725	0.696
orth266_flk1	4	ENSP00000356623	0	0.4219	0
orth267_flk1	6	ENSP00000321826	0	0.3076	0
orth268_flk1	4	ENSP00000410944	0.39585	0.61345	0.645
orth269_flk1	4	ENSP00000297338	0.0571	0.21055	0.271
orth26_flk1	4	ENSP00000261523	0.013	0.75685	0.017
orth270_flk1	5	ENSP00000427820	0.01585	0.52675	0.03
orth271_flk1	4	ENSP00000298173	0	0.18855	0
orth272_flk1	7	ENSP00000370408	0.11305	0.4109	0.275
orth273_flk1	4	ENSP00000361209	0.03675	1.63825	0.022
orth274_flk1	5	ENSP00000354689	0.0784	0.3458	0.226
orth275_flk1	8	ENSP00000320968	0.06545	0.71	0.092
orth276_flk1	4	ENSP00000345216	0.1969	0.18615	1.057
orth278_flk1	4	ENSP00000371462	0	0.50505	0
orth279_flk2	4	ENSP00000301067	0.11365	0.3575	0.317
orth279_flk3	9	ENSP00000301067	0.32755	0.38235	0.856
orth27_flk1	4	ENSP00000424827	0.02115	0.2385	0.088
orth282_flk1	29	ENSP00000304689	0.04105	0.5831	0.07
orth283_flk1	5	ENSP00000362814	0.05785	0.73325	0.078
orth284_flk1	5	ENSP00000307183	0.0059	0.3537	0.016
orth285_flk1	5	ENSP00000425443	0.2536	1.0918	0.232
orth285_flk3	4	ENSP00000425443	0.3113	0.36275	0.858
orth286_flk1	6	ENSP00000304895	0.1481	0.6337	0.233
orth287_flk2	6	ENSP00000363822	0.158	0.288	0.548
orth287_flk3	5	ENSP00000363822	0.1129	0.3151	0.358
orth288_flk2	6	ENSP00000304956	0.0268	0.5953	0.045
orth288_flk3	28	ENSP00000304956	0.0066	0.91095	0.007
orth289_flk1	7	ENSP00000383846	0.12385	0.45495	0.272
orth28_flk1	4	ENSP00000384177	0.0806	0.66225	0.121
orth28_flk2	4	ENSP00000384177	0.04515	0.1593	0.283
orth292_flk1	4	ENSP00000305976	0.14355	0.1937	0.741
orth293_flk1	4	ENSP00000382382	0.02825	0.7106	0.039
orth294_flk1	4	ENSP00000398214	0.02345	0.6329	0.037
orth295_flk1	8	ENSP00000351686	0.01455	0.73055	0.019
orth297_flk1	4	ENSP00000302961	0.01665	0.27565	0.06
orth298_flk1	4	ENSP00000402890	0.3351	0.4246	0.789
orth299_flk1	4	ENSP00000304987	0.0358	1.53555	0.023
orth29_flk1	4	ENSP00000367343	0.4173	0.43915	0.95
orth2_flk1	4	ENSP00000262367	0.06165	0.8336	0.073
orth2_flk2	5	ENSP00000262367	0	0.1787	0
orth2_flk3	18	ENSP00000262367	0.1985	0.33945	0.584
orth2_flk4	4	ENSP00000262367	0.0369	0.4468	0.082
orth2_flk5	4	ENSP00000262367	0	0.1959	0
orth300_flk1	4	ENSP00000302805	0.2686	1.06375	0.252
orth301_flk1	5	ENSP00000341282	0.27485	0.5528	0.497
orth302_flk1	5	ENSP00000382204	0.0829	0.28685	0.289
orth302_flk2	5	ENSP00000382204	0	0.27765	0
orth303_flk1	4	ENSP00000344563	0.3677	1.70465	0.215
orth304_flk1	4	ENSP00000307479	0.0083	0.6496	0.012
orth305_flk1	4	ENSP00000359001	0.0306	0.7307	0.041
orth306_flk1	6	ENSP00000327349	0	0.19535	0
orth307_flk1	4	ENSP00000342144	0.21135	0.46235	0.457
orth308_flk1	4	ENSP00000419361	0.03285	0.70055	0.046
orth309_flk1	6	ENSP00000420294	0.1007	0.1398	0.72
orth30_flk1	4	ENSP00000176763	0.0202	0.5733	0.035
orth310_flk1	5	ENSP00000417354	0.1797	0.44975	0.399
orth311_flk1	4	ENSP00000402125	0.17745	0.13445	1.319
orth312_flk1	8	ENSP00000330659	0	0.29535	0
orth313_flk1	8	ENSP00000219905	0.0137	0.519	0.026
orth314_flk1	4	ENSP00000325819	0	0.10625	0
orth316_flk1	17	ENSP00000320794	0.07615	0.26025	0.292
orth318_flk1	5	ENSP00000350934	0.05835	1.2616	0.046
orth319_flk1	5	ENSP00000360266	0.012	2.32615	0.005
orth31_flk1	4	ENSP00000264956	0.1712	0.3422	0.5
orth320_flk1	4	ENSP00000323856	0.06305	1.1415	0.055
orth321_flk1	7	ENSP00000417003	0.1732	0.31535	0.549
orth322_flk1	4	ENSP00000312767	0.2823	0.18485	1.527
orth323_flk1	4	ENSP00000401445	0	0.07505	0
orth323_flk2	6	ENSP00000401445	0.15705	1.01555	0.154
orth324_flk1	4	ENSP00000313490	0.0329	0.66245	0.049
orth325_flk1	4	ENSP00000401343	0.0068	0.3271	0.02
orth326_flk1	4	ENSP00000323065	0.0854	1.1513	0.074
orth327_flk1	11	ENSP00000378515	0.14935	0.50495	0.295
orth328_flk1	6	ENSP00000426190	0.08915	1.69085	0.052
orth329_flk1	5	ENSP00000323846	0	0.1751	0
orth329_flk2	15	ENSP00000323846	0.03535	0.26305	0.134
orth32_flk1	6	ENSP00000264731	0.0298	0.2134	0.139
orth330_flk1	10	ENSP00000385169	0.03145	0.1399	0.224
orth331_flk1	4	ENSP00000322016	0	0.11945	0
orth332_flk1	5	ENSP00000326391	0.09155	1.52195	0.06
orth333_flk1	4	ENSP00000326671	1.33635	2.10445	0.635
orth334_flk1	4	ENSP00000386759	0.0302	0.3195	0.094
orth335_flk1	4	ENSP00000342755	0.0069	0.9882	0.006
orth336_flk1	4	ENSP00000328511	0	0.3155	0
orth337_flk1	15	ENSP00000333367	0.09035	0.36695	0.246
orth338_flk1	4	ENSP00000338185	0	0.4983	0
orth339_flk1	4	ENSP00000359485	0.29105	0.4324	0.673
orth340_flk1	4	ENSP00000333602	0.1457	1.4708	0.099
orth340_flk2	29	ENSP00000333602	0.09145	0.2558	0.357
orth341_flk1	4	ENSP00000354451	0.06545	0.79115	0.082
orth342_flk1	5	ENSP00000364324	0.0941	0.19715	0.477
orth343_flk2	4	ENSP00000332163	0.1594	0.1876	0.849
orth343_flk3	4	ENSP00000332163	0.1053	0.2666	0.394
orth344_flk1	4	ENSP00000371785	0	1.25735	0
orth346_flk1	21	ENSP00000329170	0	0.3363	0
orth347_flk4	7	ENSP00000333125	0	0.1559	0
orth347_flk5	5	ENSP00000333125	0	0.01945	0
orth348_flk1	5	ENSP00000384160	0.27195	1.1977	0.227
orth349_flk1	4	ENSP00000332326	0.1676	0.854	0.196
orth34_flk1	4	ENSP00000384792	0.15455	0.66675	0.231
orth350_flk1	5	ENSP00000329908	0	0.3325	0
orth351_flk1	4	ENSP00000329357	0	0.39685	0
orth352_flk1	5	ENSP00000334879	0.11765	0.6609	0.178
orth354_flk1	4	ENSP00000334319	0	0.15265	0
orth355_flk1	4	ENSP00000366070	0	1.01875	0
orth356_flk1	8	ENSP00000361569	0	0.313	0
orth358_flk1	4	ENSP00000374221	0.11055	0.94075	0.117
orth359_flk1	5	ENSP00000381543	0	0.2939	0
orth35_flk1	4	ENSP00000323300	0.142	0.73425	0.193
orth360_flk1	5	ENSP00000335044	0.11125	0.67255	0.165
orth361_flk1	6	ENSP00000355800	0.2926	0.56175	0.52
orth362_flk1	17	ENSP00000348551	0.0934	0.6651	0.14
orth363_flk1	4	ENSP00000379861	0.0554	0.92695	0.059
orth363_flk2	5	ENSP00000379861	0.1764	1.3549	0.13
orth364_flk1	4	ENSP00000421180	0	0.53525	0
orth364_flk2	25	ENSP00000421180	0.0581	0.169	0.343
orth364_flk3	18	ENSP00000421180	0.04515	0.47985	0.094
orth364_flk4	9	ENSP00000421180	0.0385	0.5876	0.065
orth365_flk1	4	ENSP00000347823	0.09775	0.7736	0.126
orth366_flk1	21	ENSP00000347184	0.15335	0.21675	0.707
orth367_flk1	4	ENSP00000351108	0.0099	0.138	0.071
orth368_flk1	4	ENSP00000361824	0	0.85405	0
orth369_flk1	4	ENSP00000352314	0.0065	0.3585	0.018
orth36_flk1	4	ENSP00000327077	0.07205	0.2199	0.327
orth370_flk1	6	ENSP00000350094	0	0.53895	0
orth371_flk1	25	ENSP00000363929	0.15185	0.13875	1.094
orth371_flk2	4	ENSP00000363929	0.0174	0.1675	0.103
orth371_flk4	9	ENSP00000363929	0.0141	0.38875	0.036
orth372_flk1	5	ENSP00000355260	0	0.29485	0
orth373_flk1	16	ENSP00000354597	0.11325	0.51405	0.22
orth374_flk1	6	ENSP00000355133	0	0.3312	0
orth375_flk1	5	ENSP00000386765	0.0302	0.30425	0.099
orth375_flk2	4	ENSP00000386765	0	0.53045	0
orth375_flk3	8	ENSP00000386765	0.02755	0.44065	0.062
orth375_flk4	9	ENSP00000386765	0.0333	0.075	0.444
orth375_flk5	7	ENSP00000386765	0.0451	0.3202	0.14
orth375_flk7	6	ENSP00000386765	0.01755	0.23505	0.074
orth376_flk1	4	ENSP00000364815	0.0465	0.34605	0.134
orth377_flk1	5	ENSP00000384672	0.0589	0.2412	0.244
orth378_flk2	9	ENSP00000365080	1.3467	99	0.013
orth378_flk3	6	ENSP00000365080	0	0.4299	0
orth379_flk1	4	ENSP00000365175	0.11745	0.1309	0.897
orth37_flk1	4	ENSP00000367545	0.0198	1.6113	0.012
orth380_flk1	4	ENSP00000365318	0.06425	0.36805	0.174
orth381_flk1	10	ENSP00000313603	0.07895	0.89675	0.088
orth383_flk1	4	ENSP00000297512	0.11635	0.4489	0.259
orth384_flk1	4	ENSP00000384250	0.01195	0.22765	0.052
orth386_flk1	4	ENSP00000416673	0.2629	0.37815	0.695
orth387_flk1	4	ENSP00000412436	0.40015	0.69255	0.577
orth388_flk1	4	ENSP00000398718	1.3243	0.6076	2.179
orth389_flk1	12	ENSP00000395244	0.66955	0.45425	1.473
orth390_flk1	4	ENSP00000377542	0.04705	0.27345	0.172
orth391_flk1	6	ENSP00000429249	0.3048	0.47165	0.646
orth392_flk1	4	ENSP00000416000	0.04265	0.68665	0.062
orth39_flk1	23	ENSP00000371638	0.1067	49.7081	0.002
orth39_flk2	5	ENSP00000371638	0.14225	0.5424	0.262
orth40_flk1	6	ENSP00000262719	0.23655	0.6181	0.382
orth41_flk1	4	ENSP00000380136	0.48135	0.22385	2.15
orth42_flk1	4	ENSP00000264230	0.255	1.6773	0.152
orth43_flk1	6	ENSP00000378969	0.0429	0.14235	0.301
orth44_flk1	12	ENSP00000198939	0.14285	0.35595	0.401
orth45_flk1	4	ENSP00000202556	0.01585	0.2033	0.077
orth46_flk1	4	ENSP00000395705	0.09055	0.2526	0.358
orth47_flk1	12	ENSP00000205061	0.0682	0.2202	0.309
orth48_flk3	4	ENSP00000379144	0.0165	0.08605	0.191
orth49_flk1	4	ENSP00000370695	0.02145	0.6819	0.031
orth4_flk1	4	ENSP00000428039	0	0.33925	0
orth50_flk1	4	ENSP00000265271	0.104	0.74185	0.14
orth52_flk2	7	ENSP00000430497	0.19695	0.26125	0.753
orth53_flk1	4	ENSP00000308533	0.07975	0.1272	0.626
orth54_flk3	11	ENSP00000263205	0.0589	0.4174	0.141
orth54_flk5	8	ENSP00000263205	0	0.4072	0
orth54_flk6	6	ENSP00000263205	0.1277	1.2021	0.106
orth54_flk7	16	ENSP00000263205	0.0894	0.1957	0.456
orth54_flk8	4	ENSP00000263205	0.07395	0.2679	0.276
orth55_flk1	5	ENSP00000215793	0.01525	0.56465	0.027
orth56_flk4	5	ENSP00000352463	0.0535	0.4386	0.121
orth57_flk1	4	ENSP00000216034	0.01865	0.2503	0.074
orth58_flk1	4	ENSP00000385096	0.2042	0.3668	0.556
orth59_flk1	4	ENSP00000263253	0.02275	0.17645	0.128
orth59_flk2	6	ENSP00000263253	0	0.06985	0
orth59_flk3	4	ENSP00000263253	0.0162	0.39645	0.04
orth5_flk1	6	ENSP00000419465	0	0.31365	0
orth60_flk1	4	ENSP00000346359	0.16795	0.4685	0.358
orth61_flk1	4	ENSP00000251038	0.22075	0.51395	0.429
orth62_flk2	4	ENSP00000420095	0.0148	0.14905	0.099
orth65_flk1	4	ENSP00000317053	0.0215	0.38585	0.055
orth65_flk2	13	ENSP00000317053	0.1341	0.212	0.632
orth66_flk1	5	ENSP00000396538	0.04405	0.3558	0.123
orth66_flk2	10	ENSP00000396538	0.02215	0.7193	0.03
orth66_flk3	17	ENSP00000396538	0.0511	0.5344	0.095
orth67_flk1	4	ENSP00000251020	0.1065	0.5366	0.198
orth68_flk1	10	ENSP00000385705	0	0.6888	0
orth68_flk2	4	ENSP00000385705	0.0348	0.17495	0.198
orth68_flk3	5	ENSP00000385705	0.0489	0.16015	0.305
orth69_flk1	4	ENSP00000281537	0	0.22365	0
orth6_flk1	4	ENSP00000357440	0	0.15525	0
orth70_flk1	4	ENSP00000265433	0.11935	0.817	0.146
orth71_flk1	7	ENSP00000385211	0.2451	0.2571	0.953
orth72_flk1	4	ENSP00000406273	0.0248	1.5319	0.016
orth73_flk1	4	ENSP00000221996	0.0413	0.4885	0.084
orth74_flk1	5	ENSP00000222270	0.1852	0.5034	0.367
orth75_flk1	4	ENSP00000378812	0.18625	1.50655	0.123
orth76_flk1	4	ENSP00000223145	0.1577	0.2944	0.535
orth77_flk1	10	ENSP00000384004	0.23955	0.16535	1.448
orth78_flk1	4	ENSP00000242057	0.6343	0.55245	1.148
orth78_flk2	4	ENSP00000242057	0.3339	0.44805	0.745
orth79_flk2	4	ENSP00000265997	0.11735	0.37115	0.316
orth7_flk1	4	ENSP00000420194	0.06365	1.0213	0.062
orth80_flk1	4	ENSP00000334474	0.07885	0.91615	0.086
orth81_flk1	6	ENSP00000225388	0.0268	0.0261	1.026
orth82_flk1	4	ENSP00000380888	0.02135	0.2725	0.078						C terminal flanking regions			0.688383
orth83_flk1	14	ENSP00000379122	0.0488	1.2704	0.038						N terminal flanking regions			0.221567
orth84_flk1	4	ENSP00000225728	0.18355	0.4065	0.451						(P＜0.001, two-tailed Mann-Whitney U-test)
orth85_flk1	4	ENSP00000251642	0.1225	0.8833	0.138
orth87_flk1	5	ENSP00000262435	0.0077	0.57095	0.013
orth88_flk1	4	ENSP00000318136	0.0067	0.2386	0.028
orth89_flk1	5	ENSP00000379401	0.34065	0.46795	0.727
orth8_flk1	4	ENSP00000264670	0.14295	0.8234	0.173
orth90_flk1	4	ENSP00000336741	0	0.3905	0
orth91_flk1	4	ENSP00000377528	0.69025	1.4752	0.467
orth92_flk1	4	ENSP00000263674	0.0156	0.0676	0.23
orth93_flk1	4	ENSP00000324948	0	0.1239	0
orth93_flk2	5	ENSP00000324948	0.05505	1.2357	0.044
orth95_flk1	4	ENSP00000229088	0.02955	0.7451	0.039
orth96_flk1	19	ENSP00000379915	0.1082	0.29515	0.366
orth97_flk1	5	ENSP00000399194	0	0.1751	0
orth97_flk2	15	ENSP00000399194	0.03535	0.26305	0.134
orth98_flk1	6	ENSP00000352567	0.06175	0.5084	0.121
orth99_flk1	4	ENSP00000357477	0.0604	0.3513	0.171
orth9_flk1	4	ENSP00000339299	0	0.59825	0
					0.688383
									Comparison of the average DN/DS ratio between polyQ tracts'C and N terminal flanking regions
