# Supplementary material for: Insight into Role of Selection in the Evolution of Polyglutamine Tracts in Humans
Source: PLoS One. 2012 Jul 25;7(7):e41167. doi: 10.1371/journal.pone.0041167 (PMC3405088; doi:10.1371/journal.pone.0041167)
Supplement: Information S5 — dN and dS rates for regions flanking polyQ tracts encoded by pure CAG and mixed codons. (XLS) [file pone.0041167.s005.xls]

## Sheet: regions flanking pure CAG codon
GENE	PROTEIN	LENGTH	DN	DS	DN/DS
ENSG00000001167	ENSP00000345702	5	0.014	0.2916	0.048011
ENSG00000005339	ENSP00000262367	4	0.102	0.52545	0.194119
ENSG00000005339	ENSP00000262367	4	0.078	0.46865	0.166436
ENSG00000016082	ENSP00000428039	4	0.006	0.5297	0.0113272
ENSG00000018408	ENSP00000419465	6	0.141	0.46645	0.302283
ENSG00000036828	ENSP00000420194	4	0.049	0.82425	0.059448
ENSG00000038382	ENSP00000339299	4	0.003	0.91455	0.0032803
ENSG00000049769	ENSP00000055335	4	0.161	0.16565	0.971929
ENSG00000052850	ENSP00000332744	4	0.094	0.80125	0.117317
ENSG00000058453	ENSP00000364691	4	0.077	1.2463	0.0617829
ENSG00000060237	ENSP00000313059	4	0.447	0.27385	1.63228
ENSG00000064393	ENSP00000263551	4	0.063	0.5276	0.119409
ENSG00000065970	ENSP00000162391	4	0.072	0.62425	0.115338
ENSG00000065970	ENSP00000162391	4	0.262	0.37945	0.690473
ENSG00000068400	ENSP00000365624	4	0.064	0.4434	0.144339
ENSG00000068400	ENSP00000365624	5	0.197	0.2406	0.818786
ENSG00000069667	ENSP00000261523	4	0.007	0.94705	0.00739137
ENSG00000070444	ENSP00000384177	4	0.672	0.1487	4.51917
ENSG00000072840	ENSP00000264956	4	0.388	0.5353	0.724827
ENSG00000074855	ENSP00000159087	4	0.011	2.21095	0.00497524
ENSG00000075702	ENSP00000384792	4	0.188	0.49525	0.379606
ENSG00000078900	ENSP00000367545	4	0.022	1.31665	0.0167091
ENSG00000083168	ENSP00000380136	4	0.332	0.3629	0.914853
ENSG00000090061	ENSP00000395705	4	0.325	0.4755	0.683491
ENSG00000090905	ENSP00000379144	4	0.491	0.07625	6.43934
ENSG00000099917	ENSP00000263205	4	0.256	0.3278	0.780964
ENSG00000099917	ENSP00000263205	5	0	0.0383	0
ENSG00000099917	ENSP00000263205	8	0.028	0.56555	0.0495093
ENSG00000099995	ENSP00000215793	5	0.009	0.6631	0.0135726
ENSG00000100207	ENSP00000352463	5	0.068	0.60935	0.111594
ENSG00000100379	ENSP00000385096	4	0.152	0.7109	0.213813
ENSG00000100393	ENSP00000263253	4	0.085	0.29755	0.285666
ENSG00000101040	ENSP00000420095	4	0.099	0.14905	0.664207
ENSG00000103449	ENSP00000251020	4	0.21	0.40515	0.518327
ENSG00000103460	ENSP00000385705	5	0.223	0.15095	1.47731
ENSG00000104320	ENSP00000265433	4	0.618	0.4353	1.41971
ENSG00000105357	ENSP00000406273	4	0.014	1.56095	0.0089689
ENSG00000105392	ENSP00000221996	4	0.026	0.654	0.0397554
ENSG00000105663	ENSP00000222270	5	0.146	0.8062	0.181097
ENSG00000106153	ENSP00000378812	4	0.241	0.73675	0.327112
ENSG00000106415	ENSP00000223145	4	0.259	0.342	0.75731
ENSG00000106536	ENSP00000384004	10	0.239	0.21835	1.09457
ENSG00000107864	ENSP00000265997	4	0.432	0.071	6.08451
ENSG00000107864	ENSP00000265997	4	0.316	0.37115	0.851408
ENSG00000108175	ENSP00000334474	4	0.061	0.802	0.0760599
ENSG00000108256	ENSP00000225388	6	0.455	0.0356	12.7809
ENSG00000108771	ENSP00000251642	4	0.192	0.8952	0.214477
ENSG00000112877	ENSP00000264935	4	0.234	1.08095	0.216476
ENSG00000113595	ENSP00000231524	4	0.01	0.66665	0.0150004
ENSG00000114861	ENSP00000420736	4	0	0.2054	0
ENSG00000115507	ENSP00000282549	4	0.008	1.8455	0.00433487
ENSG00000115977	ENSP00000386456	4	0.751	0.1658	4.52955
ENSG00000116032	ENSP00000234389	6	0.207	1.0436	0.198352
ENSG00000116560	ENSP00000349748	4	0.272	0.66035	0.411903
ENSG00000124496	ENSP00000362013	4	0.17	0.30605	0.555465
ENSG00000124788	ENSP00000244769	12	0.111	0.25235	0.439865
ENSG00000124788	ENSP00000244769	14	0.231	0.535	0.431776
ENSG00000125798	ENSP00000315955	4	0.029	0.8735	0.0331998
ENSG00000125826	ENSP00000348632	4	0.013	1.5982	0.00813415
ENSG00000128573	ENSP00000386200	4	0.022	0.2853	0.0771118
ENSG00000130733	ENSP00000377144	6	0.237	0.60725	0.390284
ENSG00000131398	ENSP00000303282	4	0.559	0.25855	2.16206
ENSG00000132334	ENSP00000254667	4	0.036	0.77135	0.0466714
ENSG00000132670	ENSP00000351559	4	0.006	0.9883	0.00607103
ENSG00000133069	ENSP00000350718	4	0.074	0.6709	0.1103
ENSG00000133612	ENSP00000380413	4	1.056	0.3594	2.93823
ENSG00000134107	ENSP00000256495	4	0.048	0.49855	0.0962792
ENSG00000134852	ENSP00000370723	6	0.184	0.36015	0.510898
ENSG00000135723	ENSP00000258201	4	0.038	0.92555	0.0410567
ENSG00000136944	ENSP00000362573	4	0	0.44995	0
ENSG00000136997	ENSP00000367207	5	0.103	2.1533	0.0478336
ENSG00000138031	ENSP00000260600	4	0.042	0.72125	0.0582322
ENSG00000138081	ENSP00000384823	7	0	0.2115	0
ENSG00000138674	ENSP00000421633	5	0.085	1.1907	0.0713866
ENSG00000138735	ENSP00000347046	4	0.531	0.9853	0.538922
ENSG00000139352	ENSP00000266744	12	0.115	0.3093	0.371807
ENSG00000139597	ENSP00000369473	5	0.116	0.4401	0.263576
ENSG00000140836	ENSP00000268489	4	0	0.7687	0
ENSG00000140836	ENSP00000268489	4	0.13	0.52025	0.24988
ENSG00000140836	ENSP00000268489	4	1.834	0.0586	31.2969
ENSG00000140836	ENSP00000268489	5	0.05	0.2684	0.186289
ENSG00000141026	ENSP00000268711	5	0.053	0.81795	0.0647961
ENSG00000141380	ENSP00000414516	4	0.055	0.36675	0.149966
ENSG00000141503	ENSP00000347427	4	0	2.0786	0
ENSG00000141503	ENSP00000347427	5	0	0.3267	0
ENSG00000141503	ENSP00000347427	5	0.09	0.54915	0.16389
ENSG00000141837	ENSP00000353362	13	0.261	0.95815	0.2724
ENSG00000141858	ENSP00000269724	4	0.198	0.1156	1.7128
ENSG00000141956	ENSP00000269844	5	0.087	1.437	0.0605428
ENSG00000142655	ENSP00000349016	4	0.076	0.5768	0.131761
ENSG00000143603	ENSP00000271915	5	0.03	2.074	0.0144648
ENSG00000143603	ENSP00000271915	14	0.397	0.2313	1.71639
ENSG00000143627	ENSP00000408891	4	0.015	0.52895	0.0283581
ENSG00000143842	ENSP00000356174	4	0.006	1.6747	0.00358273
ENSG00000143842	ENSP00000356174	4	0.013	0.41545	0.0312914
ENSG00000144791	ENSP00000273317	6	0.125	0.62995	0.198428
ENSG00000145916	ENSP00000320623	4	0.007	0.8743	0.00800641
ENSG00000146457	ENSP00000351141	4	0.075	0.4161	0.180245
ENSG00000146830	ENSP00000275732	4	0.009	0.5458	0.0164896
ENSG00000146830	ENSP00000275732	4	0.058	0.3522	0.164679
ENSG00000146830	ENSP00000275732	4	0.034	0.2869	0.118508
ENSG00000146830	ENSP00000275732	6	0.125	0.33225	0.376223
ENSG00000146834	ENSP00000308546	4	0.333	0.3803	0.875625
ENSG00000147443	ENSP00000276420	4	0.086	1.65645	0.0519183
ENSG00000148337	ENSP00000377232	4	3.703	0.3103	11.9336
ENSG00000148337	ENSP00000377232	4	0.505	0.3448	1.46462
ENSG00000150457	ENSP00000372035	4	0.145	0.4529	0.320159
ENSG00000151208	ENSP00000361467	4	0.009	2.5575	0.00351906
ENSG00000151514	ENSP00000299466	4	0.146	1.0362	0.140899
ENSG00000151623	ENSP00000421481	4	0.031	0.7865	0.0394151
ENSG00000152518	ENSP00000282388	4	0.081	1.165	0.0695279
ENSG00000152518	ENSP00000282388	7	0.116	1.03055	0.112561
ENSG00000152784	ENSP00000339764	6	0.226	0.77855	0.290283
ENSG00000154832	ENSP00000390475	6	0	0.3186	0
ENSG00000154914	ENSP00000285199	4	0.034	0.7551	0.0450271
ENSG00000156030	ENSP00000286523	8	0.336	0.54645	0.614878
ENSG00000156304	ENSP00000392558	7	0.195	0.5626	0.346605
ENSG00000157212	ENSP00000380376	4	0.289	0.21275	1.3584
ENSG00000157212	ENSP00000380376	5	0.359	0.6458	0.5559
ENSG00000157212	ENSP00000380376	6	0.097	0.9328	0.103988
ENSG00000157212	ENSP00000380376	7	0.25	0.84605	0.295491
ENSG00000157653	ENSP00000405400	4	0.964	0.90825	1.06138
ENSG00000157654	ENSP00000363654	6	0.364	0.45815	0.7945
ENSG00000159433	ENSP00000290607	4	0.561	0.59925	0.93617
ENSG00000159516	ENSP00000357737	4	0.573	0.3871	1.48024
ENSG00000159556	ENSP00000290759	4	0.007	0.78	0.00897436
ENSG00000160145	ENSP00000353109	4	0.055	0.2502	0.219824
ENSG00000161082	ENSP00000292672	4	0	0.6981	0
ENSG00000161082	ENSP00000292672	4	0.295	0.5432	0.543078
ENSG00000163635	ENSP00000381590	10	0.521	0.1463	3.56118
ENSG00000164442	ENSP00000356623	4	0	0.38185	0
ENSG00000164746	ENSP00000410944	4	0.178	1.16935	0.152221
ENSG00000165417	ENSP00000298173	4	0	0.21635	0
ENSG00000165698	ENSP00000361209	4	0.023	1.0329	0.0222674
ENSG00000167548	ENSP00000301067	5	0.191	0.47015	0.406253
ENSG00000168528	ENSP00000362814	5	0.073	1.0815	0.0674988
ENSG00000168769	ENSP00000425443	4	0.789	0.5399	1.46138
ENSG00000168769	ENSP00000425443	4	0.832	0.3722	2.23536
ENSG00000169047	ENSP00000304895	6	0.148	0.5253	0.281744
ENSG00000169083	ENSP00000363822	6	0.475	0.31125	1.5261
ENSG00000169184	ENSP00000304956	5	0.11	0.3992	0.275551
ENSG00000169184	ENSP00000304956	6	0.045	0.5953	0.0755921
ENSG00000170145	ENSP00000305976	4	0.509	0.31175	1.63272
ENSG00000170325	ENSP00000351686	8	0.038	0.65895	0.0576675
ENSG00000170967	ENSP00000302805	4	0.383	0.7752	0.494066
ENSG00000172534	ENSP00000359001	4	0.019	0.8001	0.023747
ENSG00000172765	ENSP00000327349	6	0	0.3698	0
ENSG00000173040	ENSP00000342144	4	0.159	0.83315	0.190842
ENSG00000173175	ENSP00000419361	4	0.06	0.6558	0.0914913
ENSG00000173905	ENSP00000417354	5	0.317	0.5387	0.588454
ENSG00000175745	ENSP00000325819	4	0	0.08005	0
ENSG00000177548	ENSP00000350934	5	0.05	0.83565	0.0598337
ENSG00000177606	ENSP00000360266	5	0.01	1.5227	0.00656728
ENSG00000178209	ENSP00000323856	4	0.051	0.81415	0.062642
ENSG00000178404	ENSP00000312767	4	0.585	0.75745	0.772328
ENSG00000178607	ENSP00000401445	4	0.03	0.4949	0.0606183
ENSG00000178607	ENSP00000401445	6	0.093	1.30655	0.0711798
ENSG00000179271	ENSP00000323065	4	0.094	1.2424	0.07566
ENSG00000179846	ENSP00000426190	6	0.033	1.48465	0.0222275
ENSG00000179950	ENSP00000322016	4	0	0.2062	0
ENSG00000180535	ENSP00000326391	5	0.02	2.67495	0.00747678
ENSG00000180638	ENSP00000326671	4	0.593	1.7226	0.344247
ENSG00000181852	ENSP00000342755	4	0.004	0.80615	0.00496186
ENSG00000182255	ENSP00000328511	4	0	0.34955	0
ENSG00000183495	ENSP00000333602	4	0.068	1.48595	0.045762
ENSG00000183856	ENSP00000354451	4	0.136	0.605	0.224793
ENSG00000184083	ENSP00000364324	5	0.134	0.2579	0.519581
ENSG00000184148	ENSP00000332163	4	0.849	0.1876	4.52559
ENSG00000184221	ENSP00000371785	4	0.022	1.6754	0.0131312
ENSG00000184634	ENSP00000333125	6	0.158	0.54575	0.28951
ENSG00000185215	ENSP00000332326	4	0.097	1.06385	0.0911783
ENSG00000186212	ENSP00000334879	5	0.517	0.444	1.16441
ENSG00000188026	ENSP00000366070	4	0.014	1.2674	0.0110462
ENSG00000188895	ENSP00000381543	5	0.052	0.1301	0.399693
ENSG00000196187	ENSP00000355800	6	0.312	0.5295	0.589235
ENSG00000196588	ENSP00000379861	4	0.039	0.6592	0.0591626
ENSG00000196588	ENSP00000379861	5	0.091	1.6024	0.0567898
ENSG00000196782	ENSP00000421180	9	0.051	0.73065	0.0698009
ENSG00000197451	ENSP00000351108	4	0.029	0.3854	0.0752465
ENSG00000197705	ENSP00000352314	4	0.053	0.23345	0.227029
ENSG00000198646	ENSP00000363929	4	0.091	0.0988	0.921053
ENSG00000198929	ENSP00000355133	6	0.03	0.3482	0.0861574
ENSG00000204120	ENSP00000386765	4	0.18	0.1184	1.52027
ENSG00000204120	ENSP00000386765	5	0.045	0.3388	0.132822
ENSG00000204120	ENSP00000386765	6	0.074	0.23505	0.314827
ENSG00000204394	ENSP00000364815	4	0.265	0.32295	0.82056
ENSG00000204442	ENSP00000365080	4	0.139	0.1062	1.30885
ENSG00000204442	ENSP00000365080	6	0.027	0.3998	0.0675338
ENSG00000204442	ENSP00000365080	9	0.013	99	0.000131313
ENSG00000204469	ENSP00000365175	4	0.291	0.1791	1.62479
ENSG00000204498	ENSP00000365318	4	0.322	0.2978	1.08126
ENSG00000213199	ENSP00000297512	4	0.173	0.6173	0.280253
ENSG00000229474	ENSP00000416673	4	0.653	0.3303	1.97699
ENSG00000241978	ENSP00000429249	6	0.364	0.45815	0.7945
ENSG00000248098	ENSP00000416000	4	0.124	0.8424	0.147198

## Sheet: regions flanking mixed codon
GENE	PROTEIN	LENGTH	DN	DS	DN/DS
ENSG00000005339	ENSP00000262367	4	0	0.29475	0
ENSG00000005339	ENSP00000262367	5	0.019	0.3637	0.0522409
ENSG00000005339	ENSP00000262367	18	0.079	0.9347	0.0845191
ENSG00000006377	ENSP00000428480	19	0	0.1365	0
ENSG00000025156	ENSP00000357440	4	0	0.25805	0
ENSG00000037474	ENSP00000264670	4	0.289	0.47495	0.608485
ENSG00000055609	ENSP00000347325	4	0.477	0.7632	0.625
ENSG00000055609	ENSP00000347325	4	0.183	0.40295	0.454151
ENSG00000055917	ENSP00000354370	4	0.031	0.1083	0.286242
ENSG00000055917	ENSP00000354370	6	0.022	0.32	0.06875
ENSG00000056097	ENSP00000265069	7	0.04	0.1818	0.220022
ENSG00000063322	ENSP00000314343	5	0.035	0.72075	0.0485605
ENSG00000065970	ENSP00000162391	8	8.225	0.2177	37.7814
ENSG00000066427	ENSP00000387442	10	0.522	0.5984	0.872326
ENSG00000067248	ENSP00000251636	8	0.155	0.61	0.254098
ENSG00000067798	ENSP00000381007	4	0.123	0.72185	0.170396
ENSG00000069869	ENSP00000424827	4	0.269	0.18755	1.43428
ENSG00000070444	ENSP00000384177	4	0.13	0.38965	0.333633
ENSG00000070610	ENSP00000367343	4	0.535	0.3091	1.73083
ENSG00000072786	ENSP00000176763	4	0.02	1.51625	0.0131904
ENSG00000073282	ENSP00000264731	6	0.039	0.4495	0.0867631
ENSG00000076382	ENSP00000323300	4	0.188	0.56495	0.332773
ENSG00000078674	ENSP00000327077	4	0.212	0.3463	0.612186
ENSG00000080503	ENSP00000371638	5	0.241	0.70025	0.344163
ENSG00000080503	ENSP00000371638	23	0.056	0.45785	0.122311
ENSG00000081913	ENSP00000262719	6	0.178	0.48185	0.36941
ENSG00000084092	ENSP00000264230	4	0.34	0.94025	0.361606
ENSG00000085224	ENSP00000378969	6	0.138	0.2261	0.610349
ENSG00000085872	ENSP00000198939	12	0.13	0.48415	0.268512
ENSG00000088808	ENSP00000202556	4	0.055	0.38355	0.143397
ENSG00000090863	ENSP00000205061	12	0.478	0.25775	1.85451
ENSG00000090905	ENSP00000379144	8	0.56	0.05825	9.61373
ENSG00000090989	ENSP00000370695	4	0.042	0.58665	0.0715929
ENSG00000091009	ENSP00000265271	4	0.099	0.71265	0.138918
ENSG00000091656	ENSP00000430497	4	0.393	0.25785	1.52414
ENSG00000091656	ENSP00000430497	7	0.798	0.2536	3.14669
ENSG00000092208	ENSP00000308533	4	0.24	0.2019	1.18871
ENSG00000099917	ENSP00000263205	6	0.872	0.4412	1.97643
ENSG00000099917	ENSP00000263205	8	0	0.4072	0
ENSG00000099917	ENSP00000263205	11	0.085	0.66645	0.127541
ENSG00000099917	ENSP00000263205	16	0.278	0.2519	1.10361
ENSG00000100216	ENSP00000216034	4	0.032	0.25115	0.127414
ENSG00000100393	ENSP00000263253	4	0.085	0.29755	0.285666
ENSG00000100393	ENSP00000263253	6	0.043	0.6559	0.0655588
ENSG00000100578	ENSP00000346359	4	0.211	0.5754	0.366701
ENSG00000100722	ENSP00000251038	4	0.295	0.46365	0.636256
ENSG00000101040	ENSP00000420095	8	0.295	0.13345	2.21057
ENSG00000102804	ENSP00000317053	4	0.168	0.38885	0.432043
ENSG00000102804	ENSP00000317053	13	0.333	0.18855	1.76611
ENSG00000102908	ENSP00000396538	5	0.279	0.2818	0.990064
ENSG00000102908	ENSP00000396538	10	0.058	0.9796	0.0592078
ENSG00000102908	ENSP00000396538	17	0.236	0.35255	0.669409
ENSG00000103460	ENSP00000385705	4	0.153	0.17025	0.898678
ENSG00000103460	ENSP00000385705	10	0.064	0.41245	0.15517
ENSG00000104067	ENSP00000281537	4	0	0.27505	0
ENSG00000104805	ENSP00000385211	7	0.263	0.40455	0.650105
ENSG00000106546	ENSP00000242057	4	0.339	0.8226	0.412108
ENSG00000106546	ENSP00000242057	4	0.688	0.4844	1.42031
ENSG00000108510	ENSP00000380888	4	0.174	0.237	0.734177
ENSG00000108557	ENSP00000379122	14	0.076	0.95495	0.0795853
ENSG00000108590	ENSP00000225728	4	0.028	0.83025	0.0337248
ENSG00000108854	ENSP00000262435	5	0.006	0.5356	0.0112024
ENSG00000109083	ENSP00000318136	4	0.009	0.38965	0.0230977
ENSG00000109205	ENSP00000379401	5	0.386	0.56545	0.682642
ENSG00000109606	ENSP00000336741	4	0	0.33825	0
ENSG00000109670	ENSP00000377528	4	1.19	0.7195	1.65393
ENSG00000110237	ENSP00000263674	4	0.159	0.3182	0.499686
ENSG00000110693	ENSP00000324948	4	0	0.18945	0
ENSG00000110693	ENSP00000324948	5	0.034	0.7688	0.0442248
ENSG00000111052	ENSP00000261203	4	0	0.793	0
ENSG00000111490	ENSP00000229088	4	0.014	1.24295	0.0112635
ENSG00000111676	ENSP00000379915	19	0.323	0.3561	0.907049
ENSG00000111752	ENSP00000399194	5	0.043	0.1973	0.217942
ENSG00000111752	ENSP00000399194	15	0.054	0.3587	0.150544
ENSG00000111817	ENSP00000352567	6	0.081	0.46145	0.175534
ENSG00000111860	ENSP00000357477	4	0.096	0.4412	0.217588
ENSG00000112561	ENSP00000343948	10	0	0.68495	0
ENSG00000112592	ENSP00000230354	38	0.087	0.60665	0.143411
ENSG00000112742	ENSP00000358813	4	0.435	0.40655	1.06998
ENSG00000113722	ENSP00000231656	5	0.127	1.0664	0.119092
ENSG00000114019	ENSP00000424765	5	0.22	0.4035	0.545229
ENSG00000114861	ENSP00000420736	4	0.153	0.1325	1.15472
ENSG00000114861	ENSP00000420736	7	0.814	0.37945	2.14521
ENSG00000115977	ENSP00000386456	7	0.517	0.30155	1.71448
ENSG00000115977	ENSP00000386456	14	0.276	0.4381	0.629993
ENSG00000116138	ENSP00000365007	4	0.023	1.21265	0.0189667
ENSG00000116698	ENSP00000425133	4	0.662	0.0618	10.712
ENSG00000117707	ENSP00000400694	5	0	0.0816	0
ENSG00000118495	ENSP00000353734	4	0.496	0.4997	0.992596
ENSG00000119596	ENSP00000324463	4	0.81	0.2607	3.10702
ENSG00000120616	ENSP00000263062	4	0.378	0.3211	1.1772
ENSG00000122483	ENSP00000359299	5	0.1	0.70785	0.141273
ENSG00000122779	ENSP00000340507	4	0.006	1.1184	0.00536481
ENSG00000123594	ENSP00000369996	5	0.448	1.0644	0.420894
ENSG00000124151	ENSP00000361066	5	0.271	0.68945	0.393067
ENSG00000124151	ENSP00000361066	29	0.24	0.5868	0.408998
ENSG00000124429	ENSP00000362238	4	0.128	0.44135	0.290019
ENSG00000124496	ENSP00000362013	5	0.229	0.64555	0.354736
ENSG00000124496	ENSP00000362013	5	0.176	0.215	0.818605
ENSG00000124813	ENSP00000352514	23	0.019	0.38075	0.0499015
ENSG00000125319	ENSP00000313500	4	0.974	0.4034	2.41448
ENSG00000125459	ENSP00000245564	4	0.33	0.4698	0.702427
ENSG00000125844	ENSP00000246043	4	0.079	1.1288	0.0699858
ENSG00000126016	ENSP00000429013	7	0.419	0.25465	1.6454
ENSG00000126016	ENSP00000429013	9	0.251	0.6583	0.381285
ENSG00000126746	ENSP00000380019	16	0.377	0.24865	1.51619
ENSG00000128573	ENSP00000386200	4	7.08	0.12485	56.708
ENSG00000128573	ENSP00000386200	4	0	0.43145	0
ENSG00000128573	ENSP00000386200	4	0	0.0347	0
ENSG00000128573	ENSP00000386200	10	0	0.3328	0
ENSG00000128573	ENSP00000386200	40	0	0.0495	0
ENSG00000128709	ENSP00000249499	4	0.284	0.3911	0.726157
ENSG00000130723	ENSP00000349856	7	0	0.72405	0
ENSG00000131059	ENSP00000364603	4	0.371	0.52895	0.70139
ENSG00000131374	ENSP00000402935	7	0.171	0.68725	0.248818
ENSG00000132286	ENSP00000419704	7	0.071	0.21615	0.328476
ENSG00000132466	ENSP00000351416	6	0.104	0.262	0.396947
ENSG00000133069	ENSP00000350718	4	0.458	0.20205	2.26677
ENSG00000133069	ENSP00000350718	6	0	1.04075	0
ENSG00000134186	ENSP00000359042	5	0.013	1.0808	0.0120281
ENSG00000134551	ENSP00000256972	4	0.803	0.59835	1.34202
ENSG00000134686	ENSP00000391440	4	0.836	0.2371	3.52594
ENSG00000134852	ENSP00000370723	4	0.062	0.33335	0.185991
ENSG00000134852	ENSP00000370723	5	0.088	0.594	0.148148
ENSG00000135365	ENSP00000257821	5	0.48	0.1791	2.68007
ENSG00000135447	ENSP00000257905	4	0.446	0.25235	1.76739
ENSG00000135457	ENSP00000257915	10	0.027	0.41925	0.0644007
ENSG00000135913	ENSP00000393662	4	0.078	0.31785	0.245399
ENSG00000136143	ENSP00000367923	5	0.292	0.4282	0.681924
ENSG00000136352	ENSP00000346879	4	0.008	0.78935	0.0101349
ENSG00000136451	ENSP00000258963	18	0	0.34295	0
ENSG00000136630	ENSP00000355870	4	0.094	0.4638	0.202674
ENSG00000136630	ENSP00000355870	8	0.163	0.23645	0.689364
ENSG00000137656	ENSP00000260210	4	0	0.6332	0
ENSG00000137693	ENSP00000282441	4	0.179	0.3406	0.525543
ENSG00000137776	ENSP00000369887	4	0.033	0.21355	0.154531
ENSG00000138668	ENSP00000313199	5	0	0.17935	0
ENSG00000138722	ENSP00000378431	5	0.713	0.4054	1.75876
ENSG00000138750	ENSP00000406103	4	0.083	0.35525	0.233638
ENSG00000138750	ENSP00000406103	5	0.078	0.6564	0.11883
ENSG00000138756	ENSP00000334836	4	0.452	0.2688	1.68155
ENSG00000138756	ENSP00000334836	27	0.045	0.2233	0.201523
ENSG00000139496	ENSP00000371155	4	0.194	0.039	4.97436
ENSG00000139737	ENSP00000374110	4	0.213	1.122	0.18984
ENSG00000140396	ENSP00000267974	4	0.07	0.46555	0.15036
ENSG00000140521	ENSP00000399851	13	0.252	0.5729	0.439867
ENSG00000140836	ENSP00000268489	5	0.05	0.2684	0.186289
ENSG00000140836	ENSP00000268489	6	1.899	0.3513	5.40564
ENSG00000140836	ENSP00000268489	8	0.174	0.16635	1.04599
ENSG00000140836	ENSP00000268489	19	0.036	0.60945	0.0590697
ENSG00000141027	ENSP00000379198	7	0.081	0.50125	0.161596
ENSG00000141052	ENSP00000401727	4	0	0.39255	0
ENSG00000141052	ENSP00000401727	7	0.247	0.35365	0.698431
ENSG00000141431	ENSP00000269197	5	0.065	0.6053	0.107385
ENSG00000141503	ENSP00000347427	8	0.01	0.8545	0.0117028
ENSG00000143032	ENSP00000359474	4	0.434	0.3019	1.43756
ENSG00000143365	ENSP00000376461	5	0.113	0.4868	0.232128
ENSG00000143409	ENSP00000354669	4	0.172	0.5312	0.323795
ENSG00000143409	ENSP00000354669	4	0.132	0.603	0.218905
ENSG00000143437	ENSP00000351407	5	0.275	0.29155	0.943234
ENSG00000143493	ENSP00000355961	4	0.058	0.4617	0.125623
ENSG00000143493	ENSP00000355961	5	0.194	0.5213	0.372147
ENSG00000143502	ENSP00000399288	7	0.159	0.13925	1.14183
ENSG00000143514	ENSP00000375751	4	0.032	0.97515	0.0328155
ENSG00000143514	ENSP00000375751	4	0.035	0.86935	0.04026
ENSG00000143603	ENSP00000271915	12	0.192	0.1036	1.85328
ENSG00000143970	ENSP00000381897	4	0.096	0.31205	0.307643
ENSG00000143970	ENSP00000381897	4	0.139	0.28065	0.495279
ENSG00000144369	ENSP00000304108	14	0.244	0.2936	0.831063
ENSG00000144642	ENSP00000373277	4	0.267	0.2043	1.3069
ENSG00000144893	ENSP00000417235	6	0.107	0.30265	0.353544
ENSG00000145088	ENSP00000410708	5	0.144	0.6142	0.234451
ENSG00000146112	ENSP00000274853	8	0.181	0.7597	0.238252
ENSG00000146457	ENSP00000351141	4	0	0.4342	0
ENSG00000147140	ENSP00000362963	6	0.134	0.2782	0.481668
ENSG00000147234	ENSP00000276185	27	1.637	0.4771	3.43115
ENSG00000151065	ENSP00000280665	10	0.396	0.45345	0.873305
ENSG00000152795	ENSP00000422040	6	0.017	0.412	0.0412621
ENSG00000152822	ENSP00000282753	5	0.153	0.595	0.257143
ENSG00000153187	ENSP00000283179	4	0.073	0.56825	0.128465
ENSG00000153922	ENSP00000284049	9	0.075	0.6607	0.113516
ENSG00000154174	ENSP00000284320	4	0.068	0.7139	0.0952514
ENSG00000154479	ENSP00000391504	4	0.522	0.3685	1.41655
ENSG00000155111	ENSP00000357907	5	0.161	0.4035	0.399009
ENSG00000156030	ENSP00000286523	6	0.175	0.4671	0.374652
ENSG00000157212	ENSP00000380376	7	0.25	0.84605	0.295491
ENSG00000157212	ENSP00000380376	7	0.195	0.43695	0.446275
ENSG00000157212	ENSP00000380376	8	0.282	0.5687	0.495868
ENSG00000157240	ENSP00000287934	4	0.042	0.70185	0.0598418
ENSG00000157653	ENSP00000405400	8	1.181	0.3291	3.58857
ENSG00000158290	ENSP00000384109	4	0.079	0.24355	0.324369
ENSG00000158352	ENSP00000289292	6	0.362	0.50685	0.714215
ENSG00000159433	ENSP00000290607	5	0.58	0.3841	1.51002
ENSG00000159579	ENSP00000377942	4	0.309	0.2553	1.21034
ENSG00000161021	ENSP00000292599	4	0.036	0.48865	0.0736724
ENSG00000162373	ENSP00000360899	4	0.029	0.33855	0.0856594
ENSG00000162761	ENSP00000340226	6	0.039	0.6029	0.0646873
ENSG00000163125	ENSP00000358064	4	0.085	0.43	0.197674
ENSG00000163209	ENSP00000295367	4	0.551	0.3066	1.79713
ENSG00000163359	ENSP00000295550	4	0.088	1.07745	0.0816743
ENSG00000163554	ENSP00000357130	4	0.301	0.58315	0.516162
ENSG00000163939	ENSP00000296302	4	0.126	0.0305	4.13115
ENSG00000164506	ENSP00000321826	6	0	0.33805	0
ENSG00000164754	ENSP00000297338	4	0.127	0.3007	0.422348
ENSG00000165084	ENSP00000427820	5	0.05	0.94025	0.0531773
ENSG00000165556	ENSP00000370408	7	0.069	0.71575	0.0964024
ENSG00000165915	ENSP00000354689	5	0.096	0.71715	0.133863
ENSG00000166025	ENSP00000320968	8	0.014	2.00115	0.00699598
ENSG00000166348	ENSP00000345216	4	0.674	0.15775	4.27258
ENSG00000166963	ENSP00000371462	4	0	0.88415	0
ENSG00000167548	ENSP00000301067	4	0.387	0.3746	1.0331
ENSG00000167548	ENSP00000301067	6	0.156	1.0298	0.151486
ENSG00000167548	ENSP00000301067	9	0.856	0.38235	2.23879
ENSG00000167548	ENSP00000301067	14	0.017	0.40265	0.0422203
ENSG00000168286	ENSP00000304689	29	0.03	0.63095	0.0475473
ENSG00000168556	ENSP00000307183	5	0.026	0.2088	0.124521
ENSG00000168769	ENSP00000425443	5	0.532	0.4562	1.16616
ENSG00000169083	ENSP00000363822	5	0.209	0.3217	0.649674
ENSG00000169083	ENSP00000363822	23	0.515	0.13645	3.77428
ENSG00000169184	ENSP00000304956	28	0.018	0.7144	0.025196
ENSG00000169218	ENSP00000383846	7	0.328	0.48395	0.677756
ENSG00000169230	ENSP00000302114	6	0.259	0.25355	1.02149
ENSG00000170242	ENSP00000382382	4	0.062	0.5563	0.111451
ENSG00000170310	ENSP00000398214	4	0.101	0.36255	0.278582
ENSG00000170606	ENSP00000302961	4	0.098	0.31765	0.308516
ENSG00000170788	ENSP00000402890	4	0.51	0.4647	1.09748
ENSG00000170819	ENSP00000304987	4	0.029	1.81735	0.0159573
ENSG00000171772	ENSP00000341282	5	0.454	0.49225	0.922296
ENSG00000171988	ENSP00000382204	5	0.028	0.2699	0.103742
ENSG00000171988	ENSP00000382204	5	0.321	0.22785	1.40882
ENSG00000172322	ENSP00000344563	4	0.307	0.76305	0.402333
ENSG00000172379	ENSP00000307479	4	0.026	0.64885	0.0400709
ENSG00000173889	ENSP00000420294	6	0.458	0.1263	3.62629
ENSG00000173954	ENSP00000402125	4	0.516	0.31655	1.63007
ENSG00000174111	ENSP00000330659	8	0.021	0.38285	0.0548518
ENSG00000174197	ENSP00000219905	8	0.373	0.3225	1.15659
ENSG00000176542	ENSP00000320794	17	0.074	0.7682	0.0963291
ENSG00000178385	ENSP00000417003	7	0.356	0.3701	0.961902
ENSG00000178921	ENSP00000313490	4	0.045	0.8192	0.0549316
ENSG00000179151	ENSP00000401343	4	0.122	0.2592	0.470679
ENSG00000179361	ENSP00000378515	11	0.226	0.57465	0.393283
ENSG00000179899	ENSP00000323846	5	0.043	0.1973	0.217942
ENSG00000179899	ENSP00000323846	15	0.121	0.2989	0.404818
ENSG00000179912	ENSP00000385169	10	0.27	0.1443	1.8711
ENSG00000181555	ENSP00000386759	4	0.026	0.50945	0.0510354
ENSG00000182568	ENSP00000333367	15	0.258	0.35695	0.72279
ENSG00000182621	ENSP00000338185	4	0.017	0.46625	0.0364611
ENSG00000183347	ENSP00000359485	4	0.406	0.62015	0.65468
ENSG00000183495	ENSP00000333602	29	0.142	0.41505	0.342127
ENSG00000184148	ENSP00000332163	4	0.368	0.2737	1.34454
ENSG00000184486	ENSP00000329170	21	0	0.45395	0
ENSG00000184634	ENSP00000333125	5	0	0.0408	0
ENSG00000184634	ENSP00000333125	7	0	0.1559	0
ENSG00000184634	ENSP00000333125	26	0.292	0.19045	1.53321
ENSG00000184863	ENSP00000384160	5	0.101	1.166	0.0866209
ENSG00000185551	ENSP00000329908	5	0.003	0.7973	0.0037627
ENSG00000185591	ENSP00000329357	4	0.081	0.39585	0.204623
ENSG00000186472	ENSP00000334319	4	0.098	0.4122	0.237749
ENSG00000188483	ENSP00000361569	8	0	0.27735	0
ENSG00000188878	ENSP00000374221	4	0.094	1.17315	0.0801262
ENSG00000189079	ENSP00000335044	5	0.134	0.5566	0.240747
ENSG00000196498	ENSP00000348551	17	0.027	1.55065	0.0174121
ENSG00000196782	ENSP00000421180	4	0.304	0.3487	0.87181
ENSG00000196782	ENSP00000421180	18	0.05	0.9089	0.0550116
ENSG00000196782	ENSP00000421180	25	0.303	0.1754	1.72748
ENSG00000196859	ENSP00000347823	4	0.094	0.8948	0.105051
ENSG00000197386	ENSP00000347184	21	0.058	0.54525	0.106373
ENSG00000197694	ENSP00000361824	4	0.025	0.4346	0.0575242
ENSG00000198218	ENSP00000350094	6	0.043	0.32135	0.13381
ENSG00000198646	ENSP00000363929	4	0.2	0.17445	1.14646
ENSG00000198646	ENSP00000363929	9	0.038	0.3425	0.110949
ENSG00000198646	ENSP00000363929	25	0.371	0.1767	2.0996
ENSG00000198729	ENSP00000355260	5	0.057	0.6364	0.0895663
ENSG00000198837	ENSP00000354597	16	0.137	0.56475	0.242585
ENSG00000204120	ENSP00000386765	4	0.022	1.24855	0.0176204
ENSG00000204120	ENSP00000386765	7	0.076	0.38415	0.197839
ENSG00000204120	ENSP00000386765	8	0.041	0.58825	0.0696983
ENSG00000204120	ENSP00000386765	9	0.03	0.3629	0.0826674
ENSG00000204406	ENSP00000384672	5	0.462	0.17595	2.62575
ENSG00000204574	ENSP00000313603	10	0.095	0.69785	0.136132
ENSG00000214265	ENSP00000384250	4	0.066	0.37315	0.176873
ENSG00000231887	ENSP00000412436	4	0.803	0.59835	1.34202
ENSG00000232067	ENSP00000398718	4	1.247	0.8065	1.54619
ENSG00000234224	ENSP00000395244	12	0.508	0.49635	1.02347
ENSG00000239779	ENSP00000377542	4	0.084	0.25665	0.327294
